# Supplementary material for: Exploring the Mechanism of Skeletal Muscle in a Tacrolimus-Induced Posttransplantation Diabetes Mellitus Model on Gene Expression Profiles
Source: J Diabetes Res. 2020 Jan 9;2020:6542346. doi: 10.1155/2020/6542346 (PMC6975221; doi:10.1155/2020/6542346)
Supplement: Supplementary 1 — Supplement 1 is the differentially expressed genes including 86 upregulated and 199 downregulated genes of control and PTDM rats with Tacrolimus groups. [file 6542346.f1.xls]

## Sheet: DE gene number
NO	Comparison	Up-regulated	Down-regulated
1	B/A	86	199

## Sheet: Diff Data_Bvs.A(UP)
	P-value (Detected)		Normalized Intensity		CV		log2 (Ratio)	P-value (Differentially expressed)	Annotation
ID	A	B	A	B	A	B	B/A	B/A	Gene_symbol	Description	Group	Entrez_gene	RefSeq	RNA_nucleotide_gi	Protein_accession.version	Ensembl_gene	Ensembl_transcript	Ensembl_protein
PH_rn_0001329	0.0215977	1.38946e-20	160.289	525.086	0.296815	0.0935	1.26673	0.0108408	NA	NA	5	NA	NA	NA	NA	NA	NA	NA
PH_rn_0001374	1.96473e-08	8.14895e-14	1281.51	2562.21	0.172962	0.131939	0.611534	0.0295414	LOC691354	hypothetical protein LOC691354	1	691354	XM_002729572.2,XM_002726617.2	392348538;392340875	XP_002729618.2,XP_002726663.2	ENSRNOG00000023452	ENSRNOT00000031978	ENSRNOP00000030610
PH_rn_0001807	2.23819e-12	6.10932e-22	3627.87	7648.34	0.141952	0.103707	0.746962	0.0133279	Grina	glutamate receptor, ionotropic, N-methyl D-aspartate-associated protein 1 (glutamate binding)	1	266668	NM_153308.4	295390755	NP_695220.4	ENSRNOG00000029941	ENSRNOT00000059599	ENSRNOP00000056356
PH_rn_0001900	8.50038e-05	6.95984e-14	2247.96	4712.3	0.258467	0.133224	0.746634	0.0476078	Pnma3	paraneoplastic Ma antigen 3	1	293840	NM_001106342.2	219283224	NP_001099812.1	NA	NA	NA
PH_rn_0001929	6.21147e-21	1.32767e-16	4881.41	10252.8	0.105977	0.121315	0.728473	0.00389141	Tmpo	thymopoietin	1	25359	NM_012887.1	6981659	NP_037019.1	ENSRNOG00000008797	ENSRNOT00000012715	ENSRNOP00000012715
PH_rn_0002324	7.81624e-13	1.60305e-31	18392.3	43223.7	0.140981	0.0859118	0.884907	0.000330592	Ppapdc3	phosphatidic acid phosphatase type 2 domain containing 3	1	296635	NM_001012349.2	158186626	NP_001012349.1	ENSRNOG00000010068	ENSRNOT00000013507	ENSRNOP00000013507
PH_rn_0002455	1.57662e-11	2.82776e-05	589.277	1897.04	0.134026	0.239384	1.10016	0.0195551	LOC681367	hypothetical protein LOC681367	1	681367	XM_003750651.1,XM_002727180.2	392350590;392342309	XP_003750699.1,XP_002727226.2	NA	NA	NA
PH_rn_0002579	3.39471e-07	1.20462e-12	8905.26	17763.9	0.199886	0.142136	0.656919	0.0397142	Ssr4	signal sequence receptor, delta	1	29435	NM_017199.1	8394363	NP_058895.1	ENSRNOG00000037283	ENSRNOT00000064213	ENSRNOP00000063309
PH_rn_0002595	0.00176325	3.50508e-17	1117.67	2870.2	0.32329	0.116936	0.997423	0.0331055	Cib2	calcium and integrin binding family member 2	1	300719	NM_001015010.1	62543506	NP_001015010.1	NA	NA	NA
PH_rn_0002802	1.24855e-09	2.00458e-12	3446.66	7810.21	0.16465	0.142896	0.794972	0.0305407	Eepd1	endonuclease/exonuclease/phosphatase family domain containing 1	1	315500	NM_001014088.3	148539994	NP_001014110.1	ENSRNOG00000006931	ENSRNOT00000009342	ENSRNOP00000009342
PH_rn_0002982	9.97768e-15	2.25062e-16	55009.7	123748	0.130553	0.12302	0.729837	0.00669616	Rps14,LOC100911847,LOC100911919	ribosomal protein S14,40S ribosomal protein S14-like,40S ribosomal protein S14-like	4	29284,100911847,100911919	NM_022672.1,XM_003750030.1,XM_003754101.1,XR_145892.1,XR_146884.1	12083606,392348340;392340702,392346701;392339450	NP_073163.1,XP_003750078.1,XP_003754149.1,-	ENSRNOG00000018774,ENSRNOG00000019099,ENSRNOG00000031585	ENSRNOT00000059501,15322,ENSRNOT00000042949	ENSRNOP00000056260,NA,ENSRNOP00000052873
PH_rn_0003328	2.05199e-11	4.4868e-40	3656.96	7002.7	0.148878	0.0750235	0.626046	0.00441162	Cept1	choline/ethanolamine phosphotransferase 1	1	310773	NM_001007699.1	56090332	NP_001007700.1	ENSRNOG00000017723	ENSRNOT00000036551	ENSRNOP00000032597
PH_rn_0003532	7.46033e-10	1.13666e-17	704.993	1524.44	0.150312	0.112583	0.688064	0.0417182	Cbr4	carbonyl reductase 4	1	359725	NM_182672.2	402745872	NP_872613.1	NA	NA	NA
PH_rn_0003607	5.76547e-06	0.000102375	677.842	2362.79	0.206498	0.261527	1.16168	0.0216981	Klhdc3	kelch domain containing 3	1	363192	NM_001012203.1	58865975	NP_001012203.1	ENSRNOG00000017495	ENSRNOT00000023979	ENSRNOP00000023979
PH_rn_0003655	0.845577	0.188458	39.833	176.006	0.555996	0.69207	2.22868	0.0465106	LOC100910235,Sult1c3	sulfotransferase 1C1-like,sulfotransferase family, cytosolic, 1C, member 3	4	100910235,65185	XM_003750616.1,NM_031732.2	392350462,148747247	XP_003750664.1,NP_113920.2	ENSRNOG00000011269,ENSRNOG00000047720	ENSRNOT00000015189,ENSRNOT00000073468	ENSRNOP00000015189,ENSRNOP00000066567
PH_rn_0004022	3.27437e-07	1.68458e-11	1054.83	2255.78	0.188883	0.146252	0.701525	0.0186684	Rtn4r	reticulon 4 receptor	1	113912	NM_053613.1	16758409	NP_446065.1	ENSRNOG00000030920	ENSRNOT00000051037	ENSRNOP00000041517
PH_rn_0004579	5.45105e-16	0.00014997	1280.34	4297.8	0.118481	0.272203	1.17048	0.00899381	Crot	carnitine O-octanoyltransferase	1	83842	NM_031987.1	14010892	NP_114193.1	ENSRNOG00000006779	ENSRNOT00000067462	ENSRNOP00000063856
PH_rn_0004843	0.00829277	0.000793957	210.608	1502.73	0.290494	0.302238	2.07242	0.0129245	Mrps10	mitochondrial ribosomal protein S10	1	363187	NM_001008859.1	57012443	NP_001008859.1	ENSRNOG00000022609	ENSRNOT00000040204	ENSRNOP00000046067
PH_rn_0005340	6.04335e-15	7.44797e-18	1466.97	3159.95	0.123952	0.114712	0.718775	0.0073802	Polr1b	polymerase (RNA) I polypeptide B	1	83582	NM_031773.1	13929087	NP_113961.1	ENSRNOG00000018349	ENSRNOT00000024882	ENSRNOP00000024882
PH_rn_0005575	0.439238	0.0712694	70.1774	561.762	0.63824	0.599008	2.62005	0.0493363	NA	NA	5	NA	NA	NA	NA	NA	NA	NA
PH_rn_0006430	0.797116	0.00853566	47.8697	762.714	0.36377	0.381661	3.4269	0.00959914	Zfp93	zinc finger protein 93	1	296399	NM_001106546.1	157818462	NP_001100016.1	ENSRNOG00000042101	ENSRNOT00000017008	ENSRNOP00000017008
PH_rn_0006764	1.281e-07	6.70219e-13	1184.13	2440.92	0.183613	0.137075	0.637174	0.037287	Cpt1c	carnitine palmitoyltransferase 1c	1	308579	NM_001034925.2	198278449	NP_001030097.2	ENSRNOG00000026163	ENSRNOT00000035908	ENSRNOP00000032802
PH_rn_0006810	0.00205243	3.4409e-14	434.51	1124.63	0.297352	0.12528	0.98503	0.0376929	Prima1	proline rich membrane anchor 1	1	690195	NM_001108721.2	205830447	NP_001102191.2	ENSRNOG00000008915	ENSRNOT00000011906	ENSRNOP00000011906
PH_rn_0006834	5.06867e-06	1.8498e-24	6498.34	14528.3	0.224333	0.0981625	0.85913	0.00954219	Cxcl14	chemokine (C-X-C motif) ligand 14	1	306748	NM_001013137.2	75832148	NP_001013155.1	ENSRNOG00000011984	ENSRNOT00000016009	ENSRNOP00000016009
PH_rn_0007093	4.73029e-05	1.97891e-05	1265.78	3627.08	0.243293	0.23873	0.980936	0.0446367	Rfc4	replication factor C (activator 1) 4	1	288003	NM_001105869.2	195972998	NP_001099339.1	ENSRNOG00000001816	ENSRNOT00000002487	ENSRNOP00000002487
PH_rn_0007159	1.40218e-07	0	10101	49988.3	0.193478	0.0532798	1.91756	2.49882e-06	Mss51	MSS51 mitochondrial translational activator homolog (S. cerevisiae)	1	289904	NM_001106025.1	157822614	NP_001099495.1	ENSRNOG00000007632	ENSRNOT00000010178	ENSRNOP00000010179
PH_rn_0007528	2.37177e-19	1.37109e-06	4382.44	9763.6	0.110504	0.211763	0.694397	0.0319116	Paip1	poly(A) binding protein interacting protein 1	1	365684	NM_001108937.1	157821948	NP_001102407.1	ENSRNOG00000017623	ENSRNOT00000066425	ENSRNOP00000063546
PH_rn_0007588	0.0025642	7.98035e-11	295.769	772.064	0.280063	0.142291	0.974055	0.0322929	Dnajc7	DnaJ (Hsp40) homolog, subfamily C, member 7	1	303536	NM_213625.1	47155560	NP_998790.1	ENSRNOG00000017781	ENSRNOT00000024321	ENSRNOP00000024321
PH_rn_0007672	8.84137e-12	3.99682e-28	6511.87	12361.3	0.147273	0.0909578	0.614568	0.00846093	Tmbim4	transmembrane BAX inhibitor motif containing 4	1	362884	NM_199116.2	402692808	NP_954547.1	ENSRNOG00000004312	ENSRNOT00000005694	ENSRNOP00000005694
PH_rn_0007682	3.46524e-05	1.03913e-05	544.211	1590.85	0.221823	0.224833	1.06847	0.0218522	Tspan4,LOC100911766	tetraspanin 4,tetraspanin-4-like	4	293627,100911766	NM_001013070.1,XM_003749019.1,XM_003749018.1	61556865,392344759;392344757	NP_001013088.1,XP_003749067.1,XP_003749066.1	ENSRNOG00000029810	ENSRNOT00000049448	ENSRNOP00000043060
PH_rn_0007822	1.16839e-06	1.31047e-34	1061.1	2751.98	0.199066	0.0798102	0.997392	0.00120124	Lrrc38	leucine rich repeat containing 38	1	313681	NM_001107991.1	157819018	NP_001101461.1	NA	NA	NA
PH_rn_0008073	0.913292	0.0746366	33.9918	377.721	0.604885	0.567923	2.75962	0.00055864	Pmp2	peripheral myelin protein 2	1	688790	NM_001109514.1	157816902	NP_001102984.1	NA	NA	NA
PH_rn_0008273	1.73102e-12	1.36683e-06	9905.43	21015.7	0.142809	0.212533	0.649801	0.0356141	Lamtor2	late endosomal/lysosomal adaptor, MAPK and MTOR activator 2	1	295234	NM_001106441.1	157823700	NP_001099911.1	ENSRNOG00000019908	ENSRNOT00000026974	ENSRNOP00000026974
PH_rn_0008489	0.00287298	9.51336e-07	445.649	1319.28	0.310347	0.199014	1.13764	0.0247031	Slc43a3	solute carrier family 43, member 3	1	311170	NM_001107743.1	157820138	NP_001101213.1	ENSRNOG00000008347	ENSRNOT00000057622	ENSRNOP00000054429
PH_rn_0008856	5.66987e-29	1.20013e-20	886.506	1983.48	0.0832917	0.10442	0.743563	0.0089993	Tbc1d19	TBC1 domain family, member 19	1	289657	NM_001106008.2	186910193	NP_001099478.1	ENSRNOG00000003003	ENSRNOT00000004030	ENSRNOP00000004030
PH_rn_0009278	2.33833e-10	0	33611	71718.3	0.160222	0.0602082	0.756126	0.00337416	Tspan8	tetraspanin 8	1	171048	NM_133526.1	19424175	NP_598210.1	ENSRNOG00000004411	ENSRNOT00000005909	ENSRNOP00000005909
PH_rn_0010389	5.71884e-12	0	1584.6	4649.19	0.1414	0.054771	1.18301	4.13476e-05	Cd99	CD99 antigen	1	652929	NM_001100804.1	197927113	NP_001094274.1	ENSRNOG00000050735	ENSRNOT00000073028	ENSRNOP00000067281
PH_rn_0010801	0.933441	0.143538	28.4149	326.94	0.785962	0.743069	3.38293	0.00286757	Serpina3k	serine (or cysteine) peptidase inhibitor, clade A, member 3K	1	24794	NM_012657.2	347800745	NP_036789.2	ENSRNOG00000010410	ENSRNOT00000013896	ENSRNOP00000013896
PH_rn_0010953	6.16913e-17	2.87977e-22	20220.9	39187.7	0.120398	0.103621	0.591289	0.0459329	Gpcpd1	glycerophosphocholine phosphodiesterase GDE1 homolog (S. cerevisiae)	1	362219	NM_198779.1	38454293	NP_942074.1	ENSRNOG00000021267	ENSRNOT00000028890	ENSRNOP00000028890
PH_rn_0011230	2.65841e-06	1.84284e-17	2278.75	4633.15	0.213573	0.116973	0.700698	0.0215495	Prop1	PROP paired-like homeobox 1	1	266738	NM_153627.1	24025631	NP_705891.1	ENSRNOG00000003671	ENSRNOT00000004872	ENSRNOP00000004872
PH_rn_0011270	1.15847e-07	2.02217e-08	4271.79	13298.3	0.190483	0.18125	1.2167	0.00452674	Retsat	retinol saturase (all trans retinol 13,14 reductase)	1	246298	NM_145084.1	21489984	NP_659552.1	ENSRNOG00000014090	ENSRNOT00000019571	ENSRNOP00000019571
PH_rn_0012199	3.29875e-07	3.85951e-17	6916.31	14956.7	0.19925	0.119421	0.786986	0.0112847	Enpp2	ectonucleotide pyrophosphatase/phosphodiesterase 2	1	84050	NM_057104.2	86439948	NP_476445.2	ENSRNOG00000004089	ENSRNOT00000005561,ENSRNOT00000051139	ENSRNOP00000005561,ENSRNOP00000047118
PH_rn_0012648	0.00104479	6.438e-07	361.649	960.633	0.267561	0.191755	0.968231	0.0315071	Pi16	peptidase inhibitor 16	1	294312	NM_001170481.1	281427226	NP_001163952.1	ENSRNOG00000000525	ENSRNOT00000000632	ENSRNOP00000000632
PH_rn_0012891	1.54359e-22	9.6058e-17	13105.5	28446.2	0.10262	0.121261	0.754578	0.00200557	Grhpr	glyoxylate reductase/hydroxypyruvate reductase	1	680021	NM_001113754.1	166091518	NP_001107226.1	ENSRNOG00000012794	ENSRNOT00000051445	ENSRNOP00000046867
PH_rn_0012932	0.00184752	2.58324e-20	823.422	1892.52	0.317905	0.105174	0.862104	0.0405109	Rcor3	REST corepressor 3	1	684192	NM_001134985.1	201066400	NP_001128457.1	ENSRNOG00000046445	ENSRNOT00000073588	ENSRNOP00000064314
PH_rn_0012945	0.999999	0.406817	17.8734	77.2193	0.400197	0.48691	2.23674	0.0423754	Lilrb3l	leukocyte immunoglobulin-like receptor, subfamily B (with TM and ITIM domains), member 3-like	1	361493	NM_001037357.1	82654233	NP_001032434.1	ENSRNOG00000038821	ENSRNOT00000059325	ENSRNOP00000056086
PH_rn_0013053	1.57352e-14	8.66979e-11	757.841	2071.19	0.120435	0.151468	1.02112	0.00036761	Zfp672	zinc finger protein 672	1	303165	NM_001007669.1	56090446	NP_001007670.1	ENSRNOG00000002713	ENSRNOT00000003639	ENSRNOP00000003639
PH_rn_0013155	8.4235e-05	2.5896e-42	2440.94	5110.27	0.258905	0.0726375	0.759497	0.037348	Elmsan1	ELM2 and Myb/SANT-like domain containing 1	1	314306	NM_001169116.1	281182815	NP_001162587.1	ENSRNOG00000010653	ENSRNOT00000014158	ENSRNOP00000014158
PH_rn_0013192	4.15776e-08	2.18076e-33	2455.76	7575.97	0.181738	0.0826956	1.28022	0.000546422	LOC691921	hypothetical protein LOC691921	1	691921	NM_001135566.1	207438639	NP_001129038.1	ENSRNOG00000026982	ENSRNOT00000031297	ENSRNOP00000037283
PH_rn_0013316	2.61855e-10	1.58046e-06	866.963	4470.4	0.14906	0.211309	1.73135	0.00207989	Ltb	lymphotoxin beta (TNF superfamily, member 3)	1	361795	NM_212507.2	56961634	NP_997672.1	ENSRNOG00000000836	ENSRNOT00000001108	ENSRNOP00000001108
PH_rn_0013534	1.05085e-13	1.11323e-30	918.134	2063.43	0.12663	0.0843563	0.76321	0.0097189	Rasgrp2	RAS guanyl releasing protein 2 (calcium and DAG-regulated)	1	361714	NM_001082977.1	131889011	NP_001076446.1	ENSRNOG00000021098	ENSRNOT00000028646	ENSRNOP00000028646
PH_rn_0013756	0.215404	0.00195379	93.3377	553.584	0.403428	0.303624	2.0574	0.0150956	Mis18a	MIS18 kinetochore protein homolog A (S. pombe)	1	288272	NM_001127523.2	189230090	NP_001120995.2	ENSRNOG00000021555	ENSRNOT00000037444	ENSRNOP00000037080
PH_rn_0013819	2.00002e-06	3.25712e-29	1047.86	2204.88	0.203674	0.0867966	0.706591	0.0218059	Plekhf1	pleckstrin homology domain containing, family F (with FYVE domain) member 1	1	308543	NM_001013148.1	61557099	NP_001013166.1	NA	NA	NA
PH_rn_0014675	1.1891e-21	2.97424e-11	29530.7	58285.5	0.105182	0.152609	0.585025	0.0119869	Vamp5	vesicle-associated membrane protein 5	1	89818	NM_053555.1	16758325	NP_446007.1	ENSRNOG00000012659	ENSRNOT00000016984	ENSRNOP00000016984
PH_rn_0014893	5.94813e-13	0	1330.82	4911.75	0.133942	0.0669083	1.52015	1.77813e-07	Slc25a25	solute carrier family 25 (mitochondrial carrier, phosphate carrier), member 25	1	246771	NM_145677.1	21728405	NP_663710.1	ENSRNOG00000014338	ENSRNOT00000020206	ENSRNOP00000020206
PH_rn_0014926	2.8012e-10	9.50976e-12	5617.55	12296.1	0.159438	0.148129	0.761737	0.0197745	Ifrd1	interferon-related developmental regulator 1	1	29596	NM_019242.1	9506802	NP_062115.1	ENSRNOG00000050997	ENSRNOT00000073910	ENSRNOP00000067730
PH_rn_0014943	1.18237e-12	4.23195e-21	14833.9	28327.4	0.142022	0.106652	0.59256	0.0297819	Cox6c	cytochrome c oxidase, subunit VIc	1	54322	NM_019360.2	160333458	NP_062233.2	ENSRNOG00000010807	ENSRNOT00000014407	ENSRNOP00000014407
PH_rn_0015036	2.16658e-07	0.0108398	339.433	2942.06	0.159926	0.425446	1.94582	0.01805	Ccl11	chemokine (C-C motif) ligand 11	1	29397	NM_019205.1	11276088	NP_062078.1	ENSRNOG00000007335	ENSRNOT00000009756	ENSRNOP00000009756
PH_rn_0015360	6.69041e-20	1.17411e-32	16108.1	30724.3	0.109975	0.0842526	0.589472	0.0170726	Smyd2	SET and MYND domain containing 2	1	289372	NM_206851.1	281306784	NP_996733.1	ENSRNOG00000003583	ENSRNOT00000004783	ENSRNOP00000004783
PH_rn_0015421	2.05027e-08	1.75202e-18	777.522	1856.69	0.167241	0.110743	0.848627	0.00566039	LOC100911721,Slc29a2	equilibrative nucleoside transporter 2-like,solute carrier family 29 (nucleoside transporters), member 2	4	100911721,65194	XM_003749035.1,NM_031738.1	392344819,13929037	XP_003749083.1,NP_113926.1	ENSRNOG00000020025	ENSRNOT00000027178	ENSRNOP00000027178
PH_rn_0015812	1.15809e-07	3.29307e-08	684.133	1840.01	0.175229	0.178215	0.992869	0.00373971	LOC100911725,Pfkfb4	6-phosphofructo-2-kinase/fructose-2,6-bisphosphatase 4-like,6-phosphofructo-2-kinase/fructose-2,6-biphosphatase 4	4	100911725,54283	XM_003750587.1,NM_019333.1	392350358,9506968	XP_003750635.1,NP_062206.1	ENSRNOG00000020656	ENSRNOT00000028039	ENSRNOP00000028039
PH_rn_0015873	2.66871e-05	1.93759e-21	1620.8	3212.71	0.237812	0.103708	0.65916	0.0337253	Aox1	aldehyde oxidase 1	1	54349	NM_019363.3	402692597	NP_062236.2	ENSRNOG00000015354	ENSRNOT00000068633	ENSRNOP00000059651
PH_rn_0015966	0.0451619	4.20924e-17	203.043	778.858	0.405286	0.109285	1.50034	0.0157498	Myoc	myocilin	1	81523	NM_030865.1	13540692	NP_110492.1	ENSRNOG00000003221	ENSRNOT00000004386	ENSRNOP00000004386
PH_rn_0016471	1.60855e-08	4.24232e-12	651.82	1313.27	0.16302	0.138718	0.589855	0.0260908	Rnf150	ring finger protein 150	1	364983	NM_001191093.1	300797708	NP_001178022.1	ENSRNOG00000003479	ENSRNOT00000004621	ENSRNOP00000056744
PH_rn_0016605	0.000238887	2.70942e-17	2119.1	4653.87	0.277731	0.117613	0.808615	0.0498139	Pdzrn3	PDZ domain containing RING finger 3	1	312607	NM_001271251.1	404247473	NP_001258180.1	NA	NA	NA
PH_rn_0016964	0.00183262	1.37627e-14	282.651	943.536	0.266204	0.121723	1.30478	0.0033	NA	NA	5	NA	NA	NA	NA	NA	NA	NA
PH_rn_0018408	0.0125693	1.27544e-07	396.975	1194.53	0.375075	0.182866	1.18599	0.0432998	Aqpep	laeverin	1	502160	XM_577617.3,XM_003751781.1,XM_001054995.1	392354687;392354685;109507288	XP_577617.3,XP_003751829.1,XP_001054995.1	ENSRNOG00000003950	ENSRNOT00000039733	ENSRNOP00000037496
PH_rn_0018464	3.78984e-05	2.93817e-26	735.485	1500	0.230803	0.0904921	0.637979	0.0479952	Tmem11	transmembrane protein 11	1	303196	NM_001166165.1	261244909	NP_001159637.1	NA	NA	NA
PH_rn_0019981	4.4868e-09	7.36825e-14	1699.23	3601.59	0.167425	0.132751	0.688719	0.0314754	Gdf1,Cers1	growth differentiation factor 1,ceramide synthase 1	4	306351290658	NM_001044240.2,NM_001044230.2	254028215,254028214	NP_001037705.1,NP_001037695.1	ENSRNOG00000020142	ENSRNOT00000027275	ENSRNOP00000027275
PH_rn_0020079	9.88377e-10	0	5333.55	11196.4	0.164694	0.0636502	0.768534	0.00153186	Grtp1	growth hormone regulated TBC protein 1	1	361180	NM_001170477.1,NM_001031813.2	281427210;281427209	NP_001163948.1,NP_001026983.1	ENSRNOG00000019504	ENSRNOT00000073240,ENSRNOT00000026546	ENSRNOP00000065337,ENSRNOP00000026546
PH_rn_0020172	4.07998e-07	1.65698e-10	396.673	919.225	0.1697	0.147173	0.759587	0.00690997	NA	NA	5	NA	NA	NA	NA	NA	NA	NA
PH_rn_0020314	7.23399e-10	7.35242e-09	40426.5	91981.4	0.165025	0.176392	0.712253	0.0438742	Rpl32,LOC688684	ribosomal protein L32,similar to 60S ribosomal protein L32	4	28298,688684	NM_013226.2,XM_001067889.2,XM_003754070.1	82617570,293359406;392340582	NP_037358.1,XP_001067889.1,XP_003754118.1	ENSRNOG00000010746,ENSRNOG00000027139,ENSRNOG00000030346	ENSRNOT00000014493,15129,ENSRNOT00000045382	ENSRNOP00000014493,NA,ENSRNOP00000042210
PH_rn_0020837	0.000938399	2.60188e-08	259.359	665.878	0.241975	0.16458	0.910969	0.0485887	NA	NA	1	NA	NA	NA	NA	ENSRNOG00000028542	ENSRNOT00000029141	ENSRNOP00000030873
PH_rn_0021350	4.82713e-30	6.60051e-12	1734.51	3426.12	0.084988	0.144834	0.589108	0.0257477	Sorl1	sortilin-related receptor, LDLR class A repeats-containing	1	300652	NM_053519.1	281599338	NP_445971.1	NA	NA	NA
PH_rn_0021487	3.28248e-07	1.10484e-09	956.024	2392.81	0.187634	0.162391	0.91911	0.00347252	Pdcd6ip	programmed cell death 6 interacting protein	1	501083	NM_001029910.2	210032179	NP_001025081.2	NA	NA	NA
PH_rn_0021798	8.06228e-05	2.70071e-22	4018.99	9149.21	0.260859	0.102955	0.859987	0.0367374	Cox7a2	cytochrome c oxidase subunit VIIa polypeptide 2	1	29507	NM_022503.2	160333296	NP_071948.1	ENSRNOG00000042903	ENSRNOT00000066084	ENSRNOP00000060398
PH_rn_0021889	1.87018e-17	9.65347e-05	653.84	1759.4	0.106832	0.257818	0.905123	0.0441445	Rrp36	ribosomal RNA processing 36 homolog (S. cerevisiae)	1	100360664	XM_002729998.2,XM_003754494.1	392350575;392342251	XP_002730044.2,XP_003754542.1	ENSRNOG00000017836	ENSRNOT00000024010	ENSRNOP00000024010
PH_rn_0022302	1.35055e-06	1.89167e-18	6200.4	16648.9	0.210937	0.114667	1.05723	0.00854126	LOC100911042,RGD1562500	uncharacterized LOC100911042,similar to RIKEN cDNA 2310010M20	4	100911042,498096	XM_003751070.1,XM_003752523.1,XM_573302.3	392352118;392332399,293352250	XP_003751118.1,XP_003752571.1,XP_573302.3	ENSRNOG00000024960	ENSRNOT00000029572	ENSRNOP00000029459
PH_rn_0022454	3.23204e-09	9.34401e-26	2150.25	5662.93	0.167192	0.0947435	1.04876	0.000413377	RGD1566380	hypothetical gene supported by NM_017187	1	365871	NM_001134593.1	197385187	NP_001128065.1	ENSRNOG00000042717	ENSRNOT00000056322	ENSRNOP00000053161
PH_rn_0022483	0.896066	0.0259692	46.5177	742.757	0.251804	0.467157	3.16511	0.0108673	LOC690955,LOC683463	similar to paired-Ig-like receptor B,similar to paired-Ig-like receptor B	4	690955,683463	XM_002728694.2,XM_001076302.3,XM_003748714.1,XM_003748713.1,XM_002725500.2,XM_001066042.3	392343760;392343758,392343756;392343754;392334666;392334664	XP_002728740.1,XP_001076302.3,XP_003748762.1,XP_003748761.1,XP_002725546.1,XP_001066042.3	ENSRNOG00000046817	ENSRNOT00000059323	ENSRNOP00000056084
PH_rn_0023068	2.365e-08	1.22513e-20	17675.1	40318.9	0.182455	0.108034	0.825463	0.0226736	Fau	Finkel-Biskis-Reilly murine sarcoma virus (FBR-MuSV) ubiquitously expressed	1	29752	NM_001012739.1,NM_001160232.1	60678255;237681105	NP_001012757.1,NP_001153704.1	ENSRNOG00000020982	ENSRNOT00000028481	ENSRNOP00000028481
PH_rn_0023102	0.00350229	2.69687e-20	3414.73	5843.27	0.363959	0.107939	0.616705	0.0336774	Tiparp	TCDD-inducible poly(ADP-ribose) polymerase	1	310467	XM_003749294.1,XM_003753596.1	392345694;392338822	XP_003749342.1,XP_003753644.1	NA	NA	NA
PH_rn_0023391	1.24726e-08	2.13873e-19	2639.8	5149.31	0.1751	0.110497	0.62014	0.0422771	LOC100912030,RGD1562079	succinate dehydrogenase assembly factor 1, mitochondrial-like,RGD1562079	4	100912030,499125	XM_003748823.1,NM_001177687.1	392344105,295148057	XP_003748871.1,NP_001171158.1	ENSRNOG00000047045,ENSRNOG00000037541	ENSRNOT00000074494,ENSRNOT00000056877	ENSRNOP00000067764,ENSRNOP00000053718
PH_rn_0023598	0.00013944	8.23693e-11	507.238	1139.99	0.240529	0.146996	0.736208	0.0364532	LOC680656	hypothetical protein LOC680656	1	680656	XM_003754121.1	392340791	XP_003754169.1	ENSRNOG00000042062	ENSRNOT00000065877	ENSRNOP00000059426
PH_rn_0023657	1.11168e-06	2.08354e-09	202.492	472.381	0.141948	0.144934	0.744111	0.0430036	Actl9b	actin-like 9b	1	292516	NM_001013893.1	62078522	NP_001013915.1	ENSRNOG00000026033	ENSRNOT00000031286	ENSRNOP00000037574
PH_rn_0024270	1.78432e-09	3.33666e-07	14703.7	34996.7	0.168675	0.200789	0.807397	0.0259443	Rpl30,LOC100362027,LOC100910870	ribosomal protein L30,ribosomal protein L30-like,60S ribosomal protein L30-like	4	64640,100362027,100910870	NM_022699.3,XM_002727709.2,XM_003752328.1,XR_145976.1,XR_146965.1	402692849,392351192;392331730,392347901;392340370	NP_073190.1,XP_002727755.1,XP_003752376.1,-	ENSRNOG00000005975	ENSRNOT00000057587	ENSRNOP00000054398

## Sheet: Diff Data_Bvs.A(Down)
	P-value (Detected)		Normalized Intensity		CV		log2 (Ratio)	P-value (Differentially expressed)	Annotation
ID	A	B	A	B	A	B	B/A	B/A	Gene_symbol	Description	Group	Entrez_gene	RefSeq	RNA_nucleotide_gi	Protein_accession.version	Ensembl_gene	Ensembl_transcript	Ensembl_protein				Entrez_gene
PH_rn_0000278	6.39676e-05	9.11365e-13	532.801	341.076	0.229768	0.111945	-1.07425	0.00635976	Tmem164	transmembrane protein 164	1	367763	NM_001109014.1	157823997	NP_001102484.1	ENSRNOG00000012787	ENSRNOT00000068431	ENSRNOP00000062249				367763
PH_rn_0000385	0.328968	0.996598	83.3167	35.9867	0.538381	0.279039	-1.85786	0.0102665	MGC114427	similar to melanoma antigen family A, 5	1	317297	NM_001024893.1	67846061	NP_001020064.1	ENSRNOG00000023016	ENSRNOT00000037881	ENSRNOP00000053408				317297
PH_rn_0000792	2.52529e-15	2.71322e-35	9174.2	6641.32	0.126902	0.0801904	-0.732302	0.00208682	Actr1b	ARP1 actin-related protein 1 homolog B, centractin beta (yeast)	1	316333	NM_001039028.2	166157501	NP_001034117.2	ENSRNOG00000016789	ENSRNOT00000022779	ENSRNOP00000022779				316333
PH_rn_0000849	0.182368	0.647961	171.22	57.6752	0.694683	0.468719	-2.46064	0.00958085	Crip3	cysteine-rich protein 3	1	501100	NM_001109303.1	157818042	NP_001102773.1	ENSRNOG00000018613	ENSRNOT00000061503	ENSRNOP00000058221				501100
PH_rn_0000900	0.000106323	0.021141	174.855	108.499	0.16853	0.17296	-1.16546	0.00797187	Tmco5b	transmembrane and coiled-coil domains 5B	1	366158	XM_575205.3,XM_001080546.3	392346585;392339382	XP_575205.2,XP_001080546.1	NA	NA	NA				366158
PH_rn_0001153	6.60917e-08	1.91688e-05	848.058	638.021	0.175249	0.216673	-0.830528	0.0471468	Ncapd2	non-SMC condensin I complex, subunit D2	1	362438	XM_575668.4,XM_001065923.3	392347635;392340125	XP_575668.4,XP_001065923.3	ENSRNOG00000018771	ENSRNOT00000025889	ENSRNOP00000025889				362438
PH_rn_0001183	6.17336e-07	7.37449e-13	528.719	469.896	0.181125	0.120016	-0.617725	0.0246104	Plekha5	pleckstrin homology domain containing, family A member 5	1	246237	NM_139340.1	377823716	NP_647556.1	ENSRNOG00000008747	ENSRNOT00000042291	ENSRNOP00000047573				246237
PH_rn_0001723	1.76107e-05	1.96273e-06	367.409	299.105	0.199378	0.165868	-0.760269	0.0378118	Cspg4	chondroitin sulfate proteoglycan 4	1	81651	NM_031022.1	13591931	NP_112284.1	ENSRNOG00000017208	ENSRNOT00000023326	ENSRNOP00000023326				81651
PH_rn_0001724	0.0464524	0.293831	255.093	87.7755	0.44687	0.404168	-2.38597	0.0196756	LOC100361444	rCG31799-like	1	100361444	NM_001271710.1	411147400	NP_001258639.1	NA	NA	NA				100361444
PH_rn_0001941	0.472926	0.854883	66.1216	48.9406	0.629675	0.348846	-1.95264	0.000480021	Cdca3	cell division cycle associated 3	1	297594	NM_001007648.1	56090611	NP_001007649.1	ENSRNOG00000015529	ENSRNOT00000020803	ENSRNOP00000020803				297594
PH_rn_0002036	2.85189e-08	0.00014269	46886.2	23154	0.183986	0.274805	-1.14174	0.0489241	NA	NA	5	NA	NA	NA	NA	NA	NA	NA				NA
PH_rn_0002063	0.000233077	0.000105137	226.017	171.016	0.203884	0.157774	-0.887476	0.00970497	RGD1563866	RGD1563866	1	315652	XM_236231.6,XM_001071358.3	392350044;392341916	XP_236231.3,XP_001071358.2	NA	NA	NA				315652
PH_rn_0002245	0.328229	0.681066	84.3308	59.7858	0.556702	0.280182	-1.88484	2.85008e-05	Anln	anillin, actin binding protein	1	363031	XM_002729878.2,XM_001077789.3	392349891;392341825	XP_002729924.2,XP_001077789.3	NA	NA	NA				363031
PH_rn_0002277	4.20168e-05	5.9214e-16	1756.02	1133.42	0.245098	0.11725	-0.953082	0.00867067	Grifin	galectin-related inter-fiber protein	1	117130	NM_057187.1	17105337	NP_476535.1	ENSRNOG00000001251	ENSRNOT00000001686	ENSRNOP00000001686				117130
PH_rn_0002308	1.16347e-20	5.94129e-38	2508.68	2109.62	0.105396	0.0753899	-0.598813	0.00119807	Wdr6	WD repeat domain 6	1	301007	NM_001006988.2	281371334	NP_001006989.2	ENSRNOG00000020185	ENSRNOT00000027411	ENSRNOP00000027411				301007
PH_rn_0002667	6.92903e-08	0.00652048	238.464	131.039	0.136975	0.186771	-1.32218	0.00569818	Cox4i2	cytochrome c oxidase subunit IV isoform 2 (lung)	1	84683	NM_053472.1	16758221	NP_445924.1	ENSRNOG00000007827	ENSRNOT00000010418	ENSRNOP00000010418				84683
PH_rn_0002674	4.87225e-19	5.8212e-07	1266.25	1043.97	0.10738	0.192151	-0.686544	0.0304023	Litaf	lipopolysaccharide-induced TNF factor	1	65161	NM_001105735.2	187937115	NP_001099205.1	ENSRNOG00000002520	ENSRNOT00000003412	ENSRNOP00000003412				65161
PH_rn_0002796	0.567033	0.149725	57.8466	88.3079	0.543733	0.206771	-0.686245	0.0349355	Olah	oleoyl-ACP hydrolase	1	64669	NM_022705.1	12083670	NP_073196.1	NA	NA	NA				64669
PH_rn_0002870	2.08125e-25	6.02719e-08	953.11	709.637	0.0899593	0.170536	-0.811059	0.0275383	Lrrc8d	leucine rich repeat containing 8 family, member D	1	305131	NM_001008338.1	56605753	NP_001008339.2	ENSRNOG00000002121	ENSRNOT00000002888	ENSRNOP00000002888				305131
PH_rn_0002936	0.632971	0.686288	55.1235	61.7797	0.419332	0.188355	-0.748623	0.0460136	Kcnk13	potassium channel, subfamily K, member 13	1	64120	NM_022293.1	11560128	NP_071629.1	ENSRNOG00000047363	ENSRNOT00000075794	ENSRNOP00000067310				64120
PH_rn_0003000	0.000163991	5.71292e-18	127294	17767.4	0.278248	0.116392	-2.27424	0.0053386	Myh7	myosin, heavy chain 7, cardiac muscle, beta	1	29557	NM_017240.1	8393806	NP_058936.1	ENSRNOG00000016983	ENSRNOT00000024186	ENSRNOP00000024186				29557
PH_rn_0003062	3.11533e-06	4.01814e-12	9258.61	2229.94	0.219804	0.14174	-2.07884	0.000247486	Myh10	myosin, heavy chain 10, non-muscle	1	79433	NM_031520.1	13928703	NP_113708.1	ENSRNOG00000002886	ENSRNOT00000065895	ENSRNOP00000062744				79433
PH_rn_0003084	1.41867e-07	2.18812e-05	2386.06	857.217	0.189599	0.225098	-1.79898	0.000125529	Ampd3	adenosine monophosphate deaminase 3	1	25095	NM_031544.1	13928735	NP_113732.1	ENSRNOG00000018262	ENSRNOT00000024933	ENSRNOP00000024933				25095
PH_rn_0003232	0.000123418	7.63526e-06	348.829	226.773	0.222608	0.159168	-1.08602	0.0106127	Abhd6	abhydrolase domain containing 6	1	305795	NM_001007680.1	56090643	NP_001007681.1	ENSRNOG00000008167	ENSRNOT00000012271	ENSRNOP00000012271				305795
PH_rn_0003347	4.57131e-17	1.22209e-26	3973.33	3115.76	0.118333	0.0920899	-0.656615	0.0120069	Raver1	ribonucleoprotein, PTB-binding 1	1	298705	NM_001013939.1	62078606	NP_001013961.1	ENSRNOG00000020710	ENSRNOT00000046983	ENSRNOP00000048510				298705
PH_rn_0003401	3.85817e-07	6.09343e-22	931.422	824.016	0.188467	0.0956614	-0.590285	0.0203833	Hrh3	histamine receptor H3	1	85268	NM_001270570.1,NM_001270569.1,NM_001270568.1,NM_001270567.1,NM_001270566.1,NM_001270565.1,NM_001270564.1,NM_053506.2,NR_073042.1	396080302;396080300;396080298;396080296;396080294;396080292;396080290;396080289;396080304	NP_001257499.1,NP_001257498.1,NP_001257497.1,NP_001257496.1,NP_001257495.1,NP_001257494.1,NP_001257493.1,NP_445958.1,-	ENSRNOG00000008080	ENSRNOT00000011099	ENSRNOP00000011099				85268
PH_rn_0003441	6.96e-23	7.36143e-36	8936.36	7175.78	0.101538	0.0795788	-0.59233	0.0217191	Sh3bp5	SH3-domain binding protein 5 (BTK-associated)	1	117186	NM_054011.1	16758933	NP_446463.2	ENSRNOG00000019475	ENSRNOT00000026389	ENSRNOP00000026389				117186
PH_rn_0003450	2.23552e-07	2.20323e-09	788.259	620.865	0.182035	0.151332	-0.772849	0.00506451	Tpm3	tropomyosin 3, gamma	1	117557	NM_173111.1	29336092	NP_775134.1	ENSRNOG00000017441	ENSRNOT00000023567	ENSRNOP00000023567				117557
PH_rn_0003525	0.0120136	3.1168e-11	1309.6	541.464	0.421693	0.133153	-1.42105	0.0147486	Tusc5	tumor suppressor candidate 5	1	360576	NM_001039163.1	85662384	NP_001034252.1	ENSRNOG00000022239	ENSRNOT00000063941	ENSRNOP00000063657				360576
PH_rn_0003656	0.0015529	0.0983371	126.156	90.7933	0.161055	0.179085	-0.936044	0.0491555	Cacna1g	calcium channel, voltage-dependent, T type, alpha 1G subunit	1	29717	NM_031601.3	31377473	NP_113789.2	NA	NA	NA				29717
PH_rn_0003669	2.42844e-24	0	7108.64	4875.73	0.0980024	0.0613631	-0.826467	0.00103302	Chp	calcium binding protein p22	1	64152	NM_024139.2	40254759	NP_077053.1	ENSRNOG00000004742	ENSRNOT00000056405	ENSRNOP00000053243				64152
PH_rn_0003717	0.339929	0.0187813	86.0477	125.614	0.637534	0.21367	-0.962523	0.00467542	Ccdc81	coiled-coil domain containing 81	1	308810	NM_001014021.1	62078772	NP_001014043.1	ENSRNOG00000033733	ENSRNOT00000055488	ENSRNOP00000052353				308810
PH_rn_0003829	2.0892e-07	3.71416e-10	353.939	299.181	0.161309	0.12354	-0.707522	0.0313881	Rab3d	RAB3D, member RAS oncogene family	1	140665	NM_080580.2	54262181	NP_542147.1	ENSRNOG00000011582	ENSRNOT00000015609	ENSRNOP00000015609				140665
PH_rn_0003874	0	1.10632e-14	3480.09	2911.41	0.0525797	0.127843	-0.591293	0.0125974	Tgoln2	trans-golgi network protein 2	1	192152	NM_138840.2	71534285	NP_620195.1	ENSRNOG00000014617	ENSRNOT00000019713	ENSRNOP00000019713				192152
PH_rn_0003968	3.4239e-07	1.76777e-07	9849.67	6312.4	0.20009	0.194246	-0.867445	0.0287313	Nudt4	nudix (nucleoside diphosphate linked moiety X)-type motif 4	1	94267	NM_053598.1	16758971	NP_446050.1	ENSRNOG00000009094	ENSRNOT00000012363	ENSRNOP00000012363				94267
PH_rn_0003989	6.54654e-06	1.09316e-09	555.293	334.643	0.20298	0.13167	-1.18771	8.71232e-05	P2rx5	purinergic receptor P2X, ligand-gated ion channel, 5	1	113995	NM_080780.2	31377507	NP_542958.2	ENSRNOG00000019208	ENSRNOT00000026156	ENSRNOP00000026156				113995
PH_rn_0004054	0.000220251	5.07539e-07	3277.2	1311.03	0.279032	0.193847	-1.34906	0.03378	Chrnd	cholinergic receptor, nicotinic, delta (muscle)	1	54240	NM_019298.1	9506486	NP_062171.1	ENSRNOG00000019527	ENSRNOT00000026504	ENSRNOP00000026504				54240
PH_rn_0004122	5.63833e-19	1.14422e-05	3113.08	2209.29	0.111035	0.228832	-0.842069	0.0333944	Myh11	myosin, heavy chain 11, smooth muscle	1	24582	NM_001170600.1	282158050	NP_001164071.1	ENSRNOG00000000029	ENSRNOT00000044317	ENSRNOP00000043197				24582
PH_rn_0004231	6.16436e-08	1.17873e-11	3998.9	2685.51	0.18609	0.145835	-0.833305	0.0261234	Itga7	integrin, alpha 7	1	81008	NM_030842.1	57528940	NP_110469.1	ENSRNOG00000007905	ENSRNOT00000061657,ENSRNOT00000030453	ENSRNOP00000058370,ENSRNOP00000028983				81008
PH_rn_0004295	0.00898075	0.000208699	4210.31	1131.09	0.416229	0.266226	-1.58996	0.0436968	Rrad	Ras-related associated with diabetes	1	83521	NM_053338.2	399498560	NP_445790.2	ENSRNOG00000011901	ENSRNOT00000016259	ENSRNOP00000016259				83521
PH_rn_0004315	0	2.07229e-24	16519.4	13205.2	0.0502805	0.0982235	-0.65116	0.000228841	Tcta	T-cell leukemia translocation altered	1	306587	NM_001014005.1	62078738	NP_001014027.1	ENSRNOG00000048237	ENSRNOT00000075241	ENSRNOP00000067537				306587
PH_rn_0004754	1.69563e-07	5.32592e-09	3809.11	1696.47	0.192804	0.167751	-1.34496	0.00695739	Cyr61	cysteine-rich, angiogenic inducer, 61	1	83476	NM_031327.2	31542446	NP_112617.2	ENSRNOG00000014350	ENSRNOT00000019501	ENSRNOP00000019501				83476
PH_rn_0004788	0	1.70903e-10	130382	91011.3	0.0486436	0.159154	-0.863569	0.0164453	Hspb6	heat shock protein, alpha-crystallin-related, B6	1	192245	NM_138887.1	20302068	NP_620242.1	ENSRNOG00000020922	ENSRNOT00000028401	ENSRNOP00000028401				192245
PH_rn_0004872	0.0226374	1.89368e-05	2095.03	496.003	0.484386	0.208928	-1.71805	0.0460458	Fhl2	four and a half LIM domains 2	1	63839	NM_031677.1	13928939	NP_113865.1	ENSRNOG00000016866	ENSRNOT00000023014	ENSRNOP00000023014				63839
PH_rn_0005058	0.0301335	0.00403779	815.734	199.485	0.490907	0.246311	-1.92404	0.0456869	Crym	crystallin, mu	1	117024	NM_053955.1	16758839	NP_446407.1	ENSRNOG00000046654	ENSRNOT00000074067	ENSRNOP00000066476				117024
PH_rn_0005099	7.22131e-10	1.01736e-06	6312.21	2984.21	0.163617	0.205704	-1.252	0.0136735	Cd93	CD93 molecule	1	84398	NM_053383.1	16758113	NP_445835.1	ENSRNOG00000024799	ENSRNOT00000034256	ENSRNOP00000034001				84398
PH_rn_0005147	5.71133e-09	2.81029e-10	13511.7	7071.79	0.174368	0.159713	-1.06813	0.0241012	Pdlim1	PDZ and LIM domain 1	1	54133	NM_017365.1	8393152	NP_059061.1	ENSRNOG00000016166	ENSRNOT00000022000	ENSRNOP00000022000				54133
PH_rn_0005202	0.00878203	0.0197484	221.527	128.213	0.29951	0.221659	-1.26366	0.0312888	Plin1	perilipin 1	1	25629	NM_013094.1	6981371	NP_037226.1	NA	NA	NA				25629
PH_rn_0005444	0.704147	0.766525	41.8055	54.3901	0.944993	0.329278	-1.2157	0.0271643	Slc13a3	solute carrier family 13 (sodium-dependent dicarboxylate transporter), member 3	1	64846	NM_022866.2	162138927	NP_074057.2	ENSRNOG00000019118	ENSRNOT00000025843	ENSRNOP00000025843				64846
PH_rn_0005602	1.99067e-09	0.00030337	292.254	190.919	0.131392	0.184402	-1.054	0.0332533	Cep152	centrosomal protein 152	1	311391	XM_230555.7,XM_002726171.1	392346705;293346283	XP_230555.6,XP_002726217.1	NA	NA	NA				311391
PH_rn_0005711	9.4025e-06	0.000140871	1478.83	524.958	0.223681	0.239266	-1.87336	4.33979e-05	Ddah1	dimethylarginine dimethylaminohydrolase 1	1	64157	NM_022297.2	50428575	NP_071633.1	ENSRNOG00000014613	ENSRNOT00000045016	ENSRNOP00000044971				64157
PH_rn_0006038	0.0105855	0.0922653	218.216	107.542	0.306727	0.268973	-1.48798	0.0254328	LOC498662	similar to RIKEN cDNA 2610019F03	1	498662	NM_001100791.1	209915610	NP_001094261.1	ENSRNOG00000027245	ENSRNOT00000036383	ENSRNOP00000028935				498662
PH_rn_0006105	4.55821e-10	5.8615e-15	2855.58	2361.6	0.159655	0.125778	-0.587627	0.044404	Hnrpd	heterogeneous nuclear ribonucleoprotein D	1	79256	NM_001082539.1,NM_024404.2	127139088;127138709	NP_001076008.1,NP_077380.2	ENSRNOG00000002292	ENSRNOT00000003173,ENSRNOT00000047840	ENSRNOP00000003173,ENSRNOP00000046491				79256
PH_rn_0006255	3.77676e-11	0	9171.42	6750.73	0.152567	0.0619386	-0.673566	0.0388629	Mavs	mitochondrial antiviral signaling protein	1	311430	NM_001005556.1	53850639	NP_001005556.1	ENSRNOG00000025295	ENSRNOT00000034146	ENSRNOP00000033476				311430
PH_rn_0006316	3.47398e-08	2.69122e-28	4711.32	3234.85	0.182947	0.0892206	-0.817505	0.0010322	Tmx4	thioredoxin-related transmembrane protein 4	1	296182	NM_001100529.1	209915578	NP_001093999.1	ENSRNOG00000024852	ENSRNOT00000034567	ENSRNOP00000032896				296182
PH_rn_0006341	5.93536e-06	0.0201591	250.403	148.803	0.168774	0.260541	-1.21675	0.0455032	Hpse	heparanase	1	64537	NM_022605.1	12018275	NP_072127.1	ENSRNOG00000002188	ENSRNOT00000002983	ENSRNOP00000002983				64537
PH_rn_0006385	0.0572439	0.637829	448.813	59.908	0.544092	0.378976	-2.76448	0.0444615	Scn1a	sodium channel, voltage-gated, type I, alpha	1	81574	NM_030875.1	13540708	NP_110502.1	ENSRNOG00000005989	ENSRNOT00000008026	ENSRNOP00000008026				81574
PH_rn_0006470	1.69545e-05	2.13092e-07	437.81	292.565	0.205869	0.150042	-1.05243	0.00159009	Parm1	prostate androgen-regulated mucin-like protein 1	1	286894	NM_173114.1	27465556	NP_775137.1	NA	NA	NA				286894
PH_rn_0006515	0.0104172	1.1614e-11	2051.12	339.901	0.419361	0.11808	-2.42734	0.00300293	Irx3	iroquois homeobox 3	1	307721	NM_001107413.1	157817924	NP_001100883.1	ENSRNOG00000011533	ENSRNOT00000015583	ENSRNOP00000015583				307721
PH_rn_0006519	0.0011158	0.00815622	525.218	183.011	0.287417	0.258769	-1.76286	0.0376716	Pacrg,LOC100912128	Park2 co-regulated,parkin coregulated gene protein-like	4	499021,100912128	NM_001077677.1,XM_003748696.1,XM_003753177.1	117940038,392343689;392334613	NP_001071145.1,XP_003748744.1,XP_003753225.1	ENSRNOG00000017122	ENSRNOT00000023046	ENSRNOP00000023046				499021,100912128
PH_rn_0006623	0	1.18983e-20	4459.56	2971.66	0.0477186	0.105675	-0.913656	5.11198e-05	Ilvbl	ilvB (bacterial acetolactate synthase)-like	1	362843	NM_001108738.1	157823814	NP_001102208.1	ENSRNOG00000028512	ENSRNOT00000039852	ENSRNOP00000036958				362843
PH_rn_0006659	1.23664e-16	8.72022e-21	1376.6	1141.51	0.116306	0.101196	-0.6211	0.0480185	Abr	active BCR-related	1	287537	NM_001105814.1	157786653	NP_001099284.1	ENSRNOG00000022216	ENSRNOT00000032861	ENSRNOP00000038889				287537
PH_rn_0007085	2.35101e-10	3.04483e-39	2630.25	1920.94	0.156666	0.0738129	-0.790134	0.000334445	Pla2g15	phospholipase A2, group XV	1	361401	NM_001004277.2	71534293	NP_001004277.1	ENSRNOG00000019859	ENSRNOT00000026996	ENSRNOP00000026996				361401
PH_rn_0007411	1.7358e-22	1.20358e-10	1326.36	735.286	0.0982072	0.14299	-1.24961	2.11594e-05	Aig1	androgen-induced 1	1	292486	NM_001134425.1	197313675	NP_001127897.1	ENSRNOG00000010753	ENSRNOT00000046539	ENSRNOP00000039627				292486
PH_rn_0007464	0.928779	0.995079	32.4497	38.7625	0.617679	0.243657	-0.946622	0.0389713	Kazald1	Kazal-type serine peptidase inhibitor domain 1	1	293997	NM_001033064.1	74271918	NP_001028236.1	ENSRNOG00000016058	ENSRNOT00000021553	ENSRNOP00000021553				293997
PH_rn_0007611	0.00805464	0.0565512	474.105	109.025	0.35986	0.228741	-2.2638	0.049199	Lrrc52	leucine rich repeat containing 52	1	289199	NM_001077434.1	116812917	NP_001070902.1	NA	NA	NA				289199
PH_rn_0007621	3.30804e-05	4.86338e-06	12412	3380.39	0.249368	0.221511	-1.7803	0.00842342	Tnnc1	troponin C type 1 (slow)	1	290561	NM_001034105.1	77627991	NP_001029277.1	ENSRNOG00000018943	ENSRNOT00000025606	ENSRNOP00000025606				290561
PH_rn_0007658	1.28826e-19	2.41723e-24	1547.18	1310.4	0.106663	0.0936057	-0.599083	0.047599	Slc12a6	solute carrier family 12, member 6	1	691209	NM_001109630.1	157820120	NP_001103100.1	ENSRNOG00000005196	ENSRNOT00000007144	ENSRNOP00000007144				691209
PH_rn_0007964	0.726495	0.886967	50.0776	52.2166	0.418731	0.221556	-0.960179	0.00772201	Tpsg1	tryptase gamma 1	1	302990	NM_175593.2	31342208	NP_783183.1	ENSRNOG00000018701	ENSRNOT00000025236	ENSRNOP00000025236				302990
PH_rn_0007984	4.84855e-11	1.08646e-11	1058.15	774.139	0.145162	0.135971	-0.86219	0.000518543	Nrxn2	neurexin 2	1	116595	NM_053846.1	16758705	NP_446298.1	ENSRNOG00000021103	ENSRNOT00000071628,ENSRNOT00000028651	ENSRNOP00000065501,ENSRNOP00000028651				116595
PH_rn_0007994	0.96259	0.996398	33.2743	36.4372	0.469227	0.272868	-0.912757	0.0377539	Gstm6	glutathione S-transferase, mu 6	1	499688	NM_001109192.1	157822006	NP_001102662.1	ENSRNOG00000019017	ENSRNOT00000025746	ENSRNOP00000025746				499688
PH_rn_0008070	1.4013e-45	0	1534.39	1242.65	0.0677746	0.0649383	-0.68275	0.00318233	Tbl1x	transducin (beta)-like 1 X-linked	1	302711	NM_001106964.1	157819858	NP_001100434.1	ENSRNOG00000003686	ENSRNOT00000004901	ENSRNOP00000004901				302711
PH_rn_0008156	6.03726e-09	6.2727e-08	9746.62	4905.55	0.174339	0.186566	-1.18296	0.00754759	LOC304131	similar to C21ORF7	1	304131	NM_001013979.1	62078686	NP_001014001.1	ENSRNOG00000001584	ENSRNOT00000002158	ENSRNOP00000002158				304131
PH_rn_0008181	1.41241e-11	1.05075e-12	2557.83	1271.57	0.146517	0.134567	-1.30792	0.000526223	Tmbim1	transmembrane BAX inhibitor motif containing 1	1	316516	NM_001007713.1	56090428	NP_001007714.1	ENSRNOG00000014797	ENSRNOT00000019848	ENSRNOP00000019848				316516
PH_rn_0008201	2.64975e-05	1.44845e-09	9244.95	4004.62	0.245708	0.165548	-1.31647	0.00295376	Pla2g12a	phospholipase A2, group XIIA	1	362039	NM_001108565.1	157819240	NP_001102035.1	ENSRNOG00000009864	ENSRNOT00000067347	ENSRNOP00000062381				362039
PH_rn_0008287	0.576999	0.862141	57.2986	51.6105	0.524485	0.26801	-1.44266	0.000542536	Pqlc3	PQ loop repeat containing 3	1	298906	NM_001034952.1	77993371	NP_001030124.1	ENSRNOG00000005126	ENSRNOT00000007071	ENSRNOP00000007071				298906
PH_rn_0008466	4.0113e-10	1.00902e-19	16982.2	12313.6	0.162141	0.110344	-0.698	0.0343714	Foxn3	forkhead box N3	1	314374	NM_001108047.1	157820710	NP_001101517.1	ENSRNOG00000004709	ENSRNOT00000006604	ENSRNOP00000006604				314374
PH_rn_0008480	0.627506	0.841351	52.5169	52.2373	0.61754	0.280428	-1.47965	8.59003e-05	Dlgap5	discs, large (Drosophila) homolog-associated protein 5	1	289997	NM_001135802.1	209447074	NP_001129274.1	ENSRNOG00000010721	ENSRNOT00000015553	ENSRNOP00000015553				289997
PH_rn_0008591	4.95089e-27	6.94819e-21	4897.1	3815.53	0.0922197	0.105578	-0.665685	0.0129763	Dnal4	dynein, axonemal, light chain 4	1	300078	NM_001009666.1	57527187	NP_001009666.1	ENSRNOG00000015583	ENSRNOT00000020941	ENSRNOP00000020941				300078
PH_rn_0008689	5.45481e-05	1.2772e-32	7110.98	4641.35	0.256136	0.0832372	-0.764555	0.0391854	Cidec	cell death-inducing DFFA-like effector c	1	500292	NM_001244798.1,NM_001244797.1,NM_001024333.2	348605177;348605175;348605173	NP_001231727.1,NP_001231726.1,NP_001019504.2	ENSRNOG00000009153	ENSRNOT00000012136	ENSRNOP00000012136				500292
PH_rn_0008690	6.77152e-10	2.82614e-14	4197.58	3131.04	0.162501	0.130136	-0.685118	0.00900264	Traf3	Tnf receptor-associated factor 3	1	362788	NM_001108724.1	157823540	NP_001102194.1	NA	NA	NA				362788
PH_rn_0008742	0.0186002	9.91744e-10	3253.07	526.934	0.470611	0.144596	-2.06881	0.019966	Myh7b	myosin, heavy chain 7B, cardiac muscle, beta	1	311570	NM_001107794.2	211938460	NP_001101264.2	ENSRNOG00000018997	ENSRNOT00000025859	ENSRNOP00000025859				311570
PH_rn_0008796	6.79955e-15	1.18973e-13	3533.8	2605.98	0.127532	0.132912	-0.755746	0.00386048	Fam129b	family with sequence similarity 129, member B	1	362115	NM_001109885.1	158081780	NP_001103355.1	ENSRNOG00000015845	ENSRNOT00000021689	ENSRNOP00000021689				362115
PH_rn_0008818	0.000166111	0.00670862	69520.8	16354.7	0.278392	0.402762	-1.99897	0.0128599	Ankrd2	ankyrin repeat domain 2 (stretch responsive muscle)	1	309374	NM_001107589.1	157820208	NP_001101059.1	ENSRNOG00000013840	ENSRNOT00000018890	ENSRNOP00000018890				309374
PH_rn_0008821	1.29523e-11	1.21261e-28	4308.2	3517.39	0.147757	0.0887966	-0.590169	0.00762133	Vps37c,LOC100910929	vacuolar protein sorting 37 homolog C (S. cerevisiae),vacuolar protein sorting-associated protein 37C-like	4	308178,100910929	NM_001107463.1,XM_003749059.1	157818756,392344906	NP_001100933.1,XP_003749107.1	ENSRNOG00000001460	ENSRNOT00000001982	ENSRNOP00000001982				308178,100910929
PH_rn_0008882	3.94951e-17	6.2809e-07	422.015	307.743	0.100924	0.15923	-0.911205	0.0161312	Slc25a35	solute carrier family 25, member 35	1	497933	NM_001109033.2	166157821	NP_001102503.1	ENSRNOG00000004668	ENSRNOT00000006597	ENSRNOP00000006597				497933
PH_rn_0008975	5.14745e-08	5.01096e-15	1099.17	950.157	0.177011	0.119747	-0.60682	0.0134501	Appl2	adaptor protein, phosphotyrosine interaction, PH domain and leucine zipper containing 2	1	362860	NM_001108741.1	157823906	NP_001102211.1	ENSRNOG00000008174	ENSRNOT00000010986	ENSRNOP00000010986				362860
PH_rn_0009033	9.40847e-06	5.83412e-09	3919.35	1722.09	0.229949	0.168314	-1.35438	0.00441783	Tbx1	T-box 1	1	360737	NM_001108322.1	157823230	NP_001101792.1	ENSRNOG00000001892	ENSRNOT00000002597	ENSRNOP00000002597				360737
PH_rn_0009075	2.35683e-26	3.08742e-26	2615.33	2026.24	0.0924011	0.0917002	-0.707739	0.0041264	Rem1	RAS (RAD and GEM)-like GTP-binding 1	1	366232	NM_001025753.1	71043721	NP_001020924.1	NA	NA	NA				366232
PH_rn_0009188	4.92738e-15	8.45773e-14	3020.36	2171.76	0.126457	0.131369	-0.799434	0.00337974	Wipi1	WD repeat domain, phosphoinositide interacting 1	1	303630	NM_001127297.1	187937015	NP_001120769.1	ENSRNOG00000003827	ENSRNOT00000005172	ENSRNOP00000005172				303630
PH_rn_0009509	5.1089e-10	2.02312e-05	1716.06	1047.98	0.157694	0.227673	-1.05087	0.035122	Cdkn1a	cyclin-dependent kinase inhibitor 1A	1	114851	NM_080782.3	73663897	NP_542960.1	ENSRNOG00000000521	ENSRNOT00000000628	ENSRNOP00000000628				114851
PH_rn_0009647	0.685236	0.999999	56.2512	18.2428	0.232919	0.440483	-1.55467	0.0138951	Sim1	single-minded homolog 1 (Drosophila)	1	309888	NM_001107641.1	157821738	NP_001101111.1	ENSRNOG00000037600	ENSRNOT00000057010	ENSRNOP00000053843				309888
PH_rn_0009816	7.06692e-05	9.26352e-07	324.255	251.139	0.210601	0.150577	-0.83806	0.025433	Adat2	adenosine deaminase, tRNA-specific 2	1	361453	NM_001115028.1	169234863	NP_001108500.1	ENSRNOG00000046983	ENSRNOT00000073460	ENSRNOP00000066415				361453
PH_rn_0009919	1.39784e-11	2.14081e-09	2981.88	2467.47	0.147017	0.165544	-0.614047	0.0315182	RGD1559896	similar to RIKEN cDNA 2310022B05	1	498967	NM_001109134.1	157820296	NP_001102604.1	ENSRNOG00000018836	ENSRNOT00000025512	ENSRNOP00000025512				498967
PH_rn_0010103	0.00121763	1.73292e-12	4351.83	1937.25	0.325096	0.13863	-1.11383	0.0354482	Ablim1	actin-binding LIM protein 1	1	307989	XM_003749149.1,XM_003749148.1,XM_003749147.1,XM_003753431.1,XM_003753430.1,XM_003753429.1	392345188;392345186;392345184;392338263;392338261;392338259	XP_003749197.1,XP_003749196.1,XP_003749195.1,XP_003753479.1,XP_003753478.1,XP_003753477.1	ENSRNOG00000046333	ENSRNOT00000054679	ENSRNOP00000051565				307989
PH_rn_0010625	0.000604019	3.04442e-08	432.167	209.515	0.263306	0.120689	-1.41085	0.0120469	Nox1	NADPH oxidase 1	1	114243	NM_053683.1	16758499	NP_446135.1	ENSRNOG00000048706	ENSRNOT00000075325	ENSRNOP00000065995				114243
PH_rn_0010793	4.7862e-07	2.99882e-12	34197	14772.2	0.203694	0.144683	-1.30852	0.00416679	Igf2	insulin-like growth factor 2	1	24483	NM_001190163.1,NM_001190162.1,NM_031511.2	297747333;297747331;297747329	NP_001177092.1,NP_001177091.1,NP_113699.2	ENSRNOG00000020369	ENSRNOT00000073850,ENSRNOT00000050760	ENSRNOP00000066983,ENSRNOP00000047037				24483
PH_rn_0010820	3.51317e-10	4.28163e-09	349.64	280.554	0.131624	0.129458	-0.776622	0.0391738	Uchl1	ubiquitin carboxyl-terminal esterase L1 (ubiquitin thiolesterase)	1	29545	NM_017237.3	402692768	NP_058933.2	ENSRNOG00000002343	ENSRNOT00000003248	ENSRNOP00000003248				29545
PH_rn_0010869	0.00195683	0.0313361	369.991	171.076	0.286848	0.320773	-1.54595	0.0360918	Haus4	HAUS augmin-like complex, subunit 4	1	305882	NM_001013995.1	62078718	NP_001014017.1	ENSRNOG00000039284	ENSRNOT00000016401	ENSRNOP00000016401				305882
PH_rn_0010936	0.0756528	0.657482	254.589	61.9228	0.523144	0.228697	-2.2654	0.0466033	Irx5	iroquois homeobox 5	1	498918	NM_001030044.1	71795657	NP_001025215.1	ENSRNOG00000011180	ENSRNOT00000015272	ENSRNOP00000015272				498918
PH_rn_0010937	2.16939e-15	6.36711e-10	1919.32	1553.11	0.123229	0.157435	-0.683855	0.016855	Zc3h7a	zinc finger CCCH type containing 7 A	1	360466	NM_001108262.1	157823174	NP_001101732.1	ENSRNOG00000002420	ENSRNOT00000003309	ENSRNOP00000003309				360466
PH_rn_0011044	7.78258e-05	2.5857e-09	9660.48	4272.7	0.262687	0.168447	-1.17115	0.0215944	Agpat2	1-acylglycerol-3-phosphate O-acyltransferase 2 (lysophosphatidic acid acyltransferase, beta)	1	311821	NM_001107821.1	157822108	NP_001101291.1	ENSRNOG00000019466	ENSRNOT00000026408	ENSRNOP00000026408				311821
PH_rn_0011294	0.00955196	0.0216597	6792.82	962.289	0.422738	0.459761	-2.4748	0.0119832	Scd1	stearoyl-Coenzyme A desaturase 1	1	246074	NM_139192.2	148747463	NP_631931.2	ENSRNOG00000013552	ENSRNOT00000018447	ENSRNOP00000018447				246074
PH_rn_0011297	1.2786e-40	6.0603e-11	7749.85	5958.1	0.0746116	0.15355	-0.680875	0.0170926	Tln1	talin 1	1	313494	NM_001039025.2	189181725	NP_001034114.2	ENSRNOG00000016630	ENSRNOT00000022400	ENSRNOP00000022401				313494
PH_rn_0011334	0.000630691	6.32986e-08	786.773	497.012	0.285066	0.16277	-1.04624	0.0123555	Ehd4	EH-domain containing 4	1	192204	NM_139324.1	21326446	NP_647540.1	ENSRNOG00000007584	ENSRNOT00000010701	ENSRNOP00000010701				192204
PH_rn_0011361	1.33281e-11	1.16946e-21	2955.53	2370.4	0.146834	0.102319	-0.636298	0.00875591	Pacsin1	protein kinase C and casein kinase substrate in neurons 1	1	29704	NM_017294.1	8393895	NP_058990.1	ENSRNOG00000025083	ENSRNOT00000037772	ENSRNOP00000036285				29704
PH_rn_0011382	8.22626e-09	3.44385e-28	4652.26	3505.53	0.174713	0.0895547	-0.6924	0.00344488	Cyb5r3	cytochrome b5 reductase 3	1	25035	NM_138877.1	20302048	NP_620232.1	ENSRNOG00000009592	ENSRNOT00000012878,ENSRNOT00000064700	ENSRNOP00000012878,ENSRNOP00000061381				25035
PH_rn_0011477	9.33713e-08	8.90442e-13	431.217	327.572	0.163064	0.110571	-0.865037	0.000722879	Slc2a3	solute carrier family 2 (facilitated glucose transporter), member 3	1	25551	NM_017102.2	148747139	NP_058798.2	ENSRNOG00000049298,ENSRNOG00000008376	ENSRNOT00000071745,ENSRNOT00000011298	ENSRNOP00000066684,ENSRNOP00000011298				25551
PH_rn_0011482	8.39307e-10	4.16422e-08	738.076	522.642	0.151479	0.161752	-0.888894	0.0485927	Tp53i11	tumor protein p53 inducible protein 11	1	311209	NM_001107749.1	157820352	NP_001101219.1	ENSRNOG00000008738	ENSRNOT00000057001	ENSRNOP00000053834				311209
PH_rn_0011542	6.06238e-09	4.21622e-08	1341.76	798.768	0.167161	0.170518	-1.12766	0.00120143	Pparg	peroxisome proliferator-activated receptor gamma	1	25664	NM_013124.3,NM_001145367.1,NM_001145366.1	223941861;223941856;223941853	NP_037256.1,NP_001138839.1,NP_001138838.1	ENSRNOG00000008839	ENSRNOT00000012137,ENSRNOT00000051858	ENSRNOP00000012137,ENSRNOP00000045012				25664
PH_rn_0011641	0.000124887	5.86359e-40	2366.36	1356.84	0.265726	0.0719126	-0.996995	0.0203089	Homer2	homer homolog 2 (Drosophila)	1	29547	NM_053309.1	16758005	NP_445761.1	NA	NA	NA				29547
PH_rn_0011758	2.5947e-29	1.42706e-22	2830.77	2216.26	0.0874291	0.0998196	-0.682785	0.00851798	Ager	advanced glycosylation end product-specific receptor	1	81722	NM_053336.2	259089425	NP_445788.2	ENSRNOG00000000439	ENSRNOT00000072848,ENSRNOT00000000508	ENSRNOP00000066649,ENSRNOP00000000508				81722
PH_rn_0011823	1.05078e-10	6.12158e-25	2536.26	2088.64	0.153442	0.0943544	-0.607994	0.012159	Abl1,LOC100909750	c-abl oncogene 1, non-receptor tyrosine kinase,tyrosine-protein kinase ABL1-like	4	311860,100909750	NM_001100850.1,XM_003749439.1	291167783,392346206	NP_001094320.1,XP_003749487.1	ENSRNOG00000047356	ENSRNOT00000042495	ENSRNOP00000044534				311860,100909750
PH_rn_0012069	0.00195413	0.000438786	339.399	210.199	0.281357	0.2007	-1.12935	0.0458198	Adrb3	adrenoceptor beta 3	1	25645	NM_013108.2	398650651	NP_037240.2	ENSRNOG00000012674	ENSRNOT00000016907	ENSRNOP00000016907				25645
PH_rn_0012087	3.28761e-12	8.44516e-15	4041.89	2652.03	0.143345	0.126962	-0.868238	0.0162125	Dnajc27	DnaJ (Hsp40) homolog, subfamily C, member 27	1	298859	NM_206845.2	300116224	NP_996727.2	ENSRNOG00000003988	ENSRNOT00000005317	ENSRNOP00000005317				298859
PH_rn_0012315	1.48785e-05	7.88758e-05	1511.97	829.604	0.229444	0.242764	-1.13597	0.0451596	Cxcl12	chemokine (C-X-C motif) ligand 12	1	24772	NM_001033882.1,NM_001033883.1	76496503;76563909	NP_001029054.1,NP_001029055.1	NA	NA	NA				24772
PH_rn_0012377	7.76975e-09	6.54737e-16	705.345	617.144	0.160713	0.110782	-0.62558	0.00937967	Usp30	ubiquitin specific peptidase 30	1	304579	NM_001107153.1	157821412	NP_001100623.1	ENSRNOG00000028556	ENSRNOT00000030891	ENSRNOP00000034698				304579
PH_rn_0012383	0.453499	0.742689	67.278	57.9777	0.502358	0.247745	-1.47039	8.141e-05	NA	NA	5	NA	NA	NA	NA	NA	NA	NA				NA
PH_rn_0012393	6.37486e-07	0.0388703	422.792	171.663	0.174934	0.339542	-1.69381	0.0214899	Kcnb1	potassium voltage gated channel, Shab-related subfamily, member 1	1	25736	NM_013186.1	6981119	NP_037318.1	ENSRNOG00000046949	ENSRNOT00000074023	ENSRNOP00000065961				25736
PH_rn_0012406	4.38135e-14	1.27814e-17	7366.99	5858.22	0.132924	0.116749	-0.590171	0.0497993	Plat	plasminogen activator, tissue	1	25692	NM_013151.2	42476136	NP_037283.2	ENSRNOG00000019018	ENSRNOT00000025763	ENSRNOP00000025764				25692
PH_rn_0012428	1.50202e-08	1.15029e-09	1271.97	1018.68	0.171419	0.156027	-0.678129	0.0492162	Abtb2	ankyrin repeat and BTB (POZ) domain containing 2	1	171440	NM_134403.2	300796365	NP_599230.2	ENSRNOG00000008510	ENSRNOT00000029922	ENSRNOP00000038218				171440
PH_rn_0012482	0.0112947	0.000662769	3725.02	512.358	0.431086	0.269719	-2.54112	0.00670528	Adipoq	adiponectin, C1Q and collagen domain containing	1	246253	NM_144744.3	326633221	NP_653345.1	ENSRNOG00000001821	ENSRNOT00000002492	ENSRNOP00000002492				246253
PH_rn_0012626	2.44426e-06	3.04602e-12	590.35	432.557	0.1951	0.121568	-0.863978	0.0368514	Nptxr	neuronal pentraxin receptor	1	81005	NM_030841.3	160707897	NP_110468.2	ENSRNOG00000016156	ENSRNOT00000004703	ENSRNOP00000004703				81005
PH_rn_0012763	0.699727	0.752076	46.1593	55.522	0.694359	0.315561	-1.17733	0.0251149	Fam3b	family with sequence similarity 3, member B	1	304050	NM_001107102.1	157820882	NP_001100572.1	NA	NA	NA				304050
PH_rn_0012823	1.95143e-19	4.93133e-05	3576.98	2391.36	0.109868	0.249468	-0.893523	0.0475345	Dapk2	death-associated kinase 2	1	300799	NM_001013109.1	61556969	NP_001013127.1	ENSRNOG00000017332	ENSRNOT00000023372	ENSRNOP00000023372				300799
PH_rn_0012943	0.786685	0.940626	43.5692	43.3323	0.549929	0.337251	-1.29324	0.0192938	Lrrc73	leucine rich repeat containing 73	1	501101	NM_001024360.2	119310198	NP_001019531.1	ENSRNOG00000039856	ENSRNOT00000061185	ENSRNOP00000057899				501101
PH_rn_0013069	1.93131e-09	1.57761e-11	1008.93	820.425	0.159012	0.137875	-0.69951	0.0336932	Mboat7,LOC100909580	membrane bound O-acyltransferase domain containing 7,lysophospholipid acyltransferase 7-like	4	308309,100909580	NM_001134978.1,XM_003748718.1,XM_003753196.1	201066394,392343767;392334671	NP_001128450.1,XP_003748766.1,XP_003753244.1	ENSRNOG00000038794	ENSRNOT00000017002	ENSRNOP00000017002				308309,100909580
PH_rn_0013203	0.646113	0.998377	45.4964	33.4081	1.03249	0.297594	-1.47382	0.0398653	Ckap2,LOC691173	cytoskeleton associated protein 2,similar to cytoskeleton associated protein 2	4	306575,691173	NM_001169139.1,XM_003748975.1,XM_003753354.1	281306795,392344593;392337942	NP_001162610.1,XP_003749023.1,XP_003753402.1	ENSRNOG00000024650,ENSRNOG00000025795	ENSRNOT00000029266,ENSRNOT00000030657	ENSRNOP00000037955,ENSRNOP00000044764				306575,691173
PH_rn_0013291	5.0952e-06	4.78224e-24	12887.3	8273.67	0.225486	0.0987179	-0.798785	0.0135697	Zfp385a	zinc finger protein 385A	1	685474	NM_001135088.1,NM_001135089.1,NM_001109470.2	205360911;205360913;205360910	NP_001128560.1,NP_001128561.1,NP_001102940.1	ENSRNOG00000036833	ENSRNOT00000064261	ENSRNOP00000059042				685474
PH_rn_0013327	4.77273e-09	9.42688e-06	8843.45	4532.47	0.17301	0.230228	-1.12702	0.0316427	Ggct	gamma-glutamyl cyclotransferase	1	362368	NM_001108629.1	157820336	NP_001102099.1	ENSRNOG00000034084	ENSRNOT00000043752	ENSRNOP00000049903				362368
PH_rn_0013583	2.20617e-11	1.05033e-21	1373.51	940.393	0.144694	0.0973887	-0.868743	0.0178038	Mdc1	mediator of DNA damage checkpoint 1	1	309595	NM_001166275.1	261399899	NP_001159747.1	ENSRNOG00000032813	ENSRNOT00000046798	ENSRNOP00000049009				309595
PH_rn_0013588	7.02843e-29	5.51553e-15	3075.99	2362.7	0.0882946	0.125654	-0.720942	0.00158846	Cdc42ep1	CDC42 effector protein (Rho GTPase binding) 1	1	315121	NM_001079700.1	119226201	NP_001073168.1	ENSRNOG00000008517	ENSRNOT00000011270	ENSRNOP00000011269				315121
PH_rn_0013777	0.00109427	0.00126581	74134.6	15035.2	0.326159	0.329674	-1.81176	0.040743	Tnnt1	troponin T type 1 (skeletal, slow)	1	171409	NM_134388.1	25742700	NP_599215.1	ENSRNOG00000028041	ENSRNOT00000073491,ENSRNOT00000058843,ENSRNOT00000034957	ENSRNOP00000065322,ENSRNOP00000055633,ENSRNOP00000038327				171409
PH_rn_0014018	2.10895e-12	0.00149228	372.392	238.034	0.118596	0.238732	-1.11133	0.023631	Hdac10	histone deacetylase 10	1	362981	NM_001035000.1	211065498	NP_001030172.1	ENSRNOG00000031915	ENSRNOT00000055865	ENSRNOP00000052717				362981
PH_rn_0014103	0.00118793	4.41973e-05	1227.71	501.559	0.312087	0.220006	-1.44594	0.0370688	Ift81	intraflagellar transport 81 homolog (Chlamydomonas)	1	373066	NM_199120.1	40018541	NP_954551.1	NA	NA	NA				373066
PH_rn_0014179	4.58627e-10	5.18396e-14	1456.16	1250.94	0.156159	0.127041	-0.605671	0.00712592	Slc30a4	solute carrier family 30 (zinc transporter), member 4	1	64469	NM_172066.1	25453383	NP_742063.1	ENSRNOG00000000170	ENSRNOT00000000184	ENSRNOP00000000184				64469
PH_rn_0014290	1.25201e-14	7.4849e-10	62457.2	46865.2	0.131072	0.165194	-0.748108	0.0128917	Gpx1	glutathione peroxidase 1	1	24404	NM_030826.3	145275164	NP_110453.3	ENSRNOG00000048812	ENSRNOT00000073247	ENSRNOP00000066577				24404
PH_rn_0014344	3.25065e-08	0.00115332	16692.1	6086.15	0.184332	0.324445	-1.46368	0.0444504	Hspb7	heat shock protein family, member 7 (cardiovascular)	1	50565	NM_031607.1	158749560	NP_113795.1	ENSRNOG00000029079	ENSRNOT00000051317	ENSRNOP00000042240				50565
PH_rn_0014383	1.03923e-25	3.55381e-22	3543.39	2756.9	0.0942682	0.101434	-0.671789	0.00796922	Fam20b	family with sequence similarity 20, member B	1	304885	NM_001107187.1	157821156	NP_001100657.1	ENSRNOG00000004337	ENSRNOT00000006018	ENSRNOP00000006018				304885
PH_rn_0014405	1.03735e-10	5.30073e-30	4470.08	3604.11	0.155106	0.0866585	-0.585814	0.0394246	Map1a	microtubule-associated protein 1A	1	25152	NM_030995.1	13591885	NP_112257.1	ENSRNOG00000014230	ENSRNOT00000019320	ENSRNOP00000019320				25152
PH_rn_0014544	2.52199e-06	2.41784e-09	1831.03	1003.77	0.211557	0.159119	-1.16804	0.00550073	Arpp21	cAMP-regulated phosphoprotein 21	1	363153	NM_001135045.1	224451110	NP_001128517.1	ENSRNOG00000008919	ENSRNOT00000042854	ENSRNOP00000039268				363153
PH_rn_0014598	0.112533	0.263943	355.908	93.7374	0.677542	0.425661	-2.51532	0.0194558	Cpz	carboxypeptidase Z	1	83575	NM_031766.1	13929065	NP_113954.1	ENSRNOG00000008947	ENSRNOT00000012109	ENSRNOP00000012109				83575
PH_rn_0014717	0.00138542	1.34186e-10	46755.6	7609.47	0.333763	0.156906	-2.37843	0.000152303	Actc1	actin, alpha, cardiac muscle 1	1	29275	NM_019183.1	77993369	NP_062056.1	ENSRNOG00000008536	ENSRNOT00000011773	ENSRNOP00000011773				29275
PH_rn_0014753	9.7046e-14	0.00096121	1038	375.591	0.12757	0.263263	-1.82555	0.00129786	Cidea	cell death-inducing DFFA-like effector a	1	291541	NM_001170467.1	281427179	NP_001163938.1	NA	NA	NA				291541
PH_rn_0014770	1.28347e-16	1.27423e-07	2079.25	1710.49	0.118316	0.186243	-0.655927	0.0432228	Mcam	melanoma cell adhesion molecule	1	78967	NM_001034009.1,NM_023983.3	77176453;77176451	NP_001029181.1,NP_076473.2	ENSRNOG00000007726	ENSRNOT00000010463	ENSRNOP00000010464				78967
PH_rn_0014804	0.00213457	0.000169436	597.887	345.506	0.312745	0.223174	-1.19533	0.0267293	Pitx2	paired-like homeodomain 2	1	54284	NM_001042505.1,NM_019334.2	109948270;109948272	NP_001035970.1,NP_062207.1	ENSRNOG00000010681	ENSRNOT00000051009,ENSRNOT00000044232	ENSRNOP00000046259,ENSRNOP00000043402				54284
PH_rn_0015008	0.00974111	0.0410296	846.371	115.426	0.395986	0.228504	-2.73596	0.010699	Coq10b	coenzyme Q10 homolog B (S. cerevisiae)	1	301416	NM_001009671.1	57528274	NP_001009671.1	ENSRNOG00000014456	ENSRNOT00000040461	ENSRNOP00000050509				301416
PH_rn_0015057	0.00778451	0.141493	225.506	87.4378	0.29613	0.191045	-1.68264	0.0292746	Tnni3	troponin I type 3 (cardiac)	1	29248	NM_017144.2	402744875	NP_058840.1	ENSRNOG00000018250	ENSRNOT00000024640	ENSRNOP00000024640				29248
PH_rn_0015446	0.00348849	0.0616294	323.517	137.588	0.29754	0.323748	-1.753	0.00358389	Nat8l	N-acetyltransferase 8-like	1	289727	NM_001191681.1	300794295	NP_001178610.1	ENSRNOG00000049351	ENSRNOT00000074734	ENSRNOP00000066413				289727
PH_rn_0015457	6.51161e-21	1.51818e-16	2794.47	2243.82	0.104978	0.118616	-0.64574	0.017846	LOC100909429,Phkg2	phosphorylase b kinase gamma catalytic chain, testis/liver isoform-like,phosphorylase kinase, gamma 2 (testis)	4	100909429,140671	XM_003748992.1,XM_003748991.1,XM_003753362.1,NM_080584.4	392344662;392344658;392337974,195546777	XP_003749040.1,XP_003749039.1,XP_003753410.1,NP_542151.1	ENSRNOG00000050421,ENSRNOG00000018725	ENSRNOT00000071284,ENSRNOT00000025419	ENSRNOP00000067209,ENSRNOP00000025419				100909429,140671
PH_rn_0015693	1.0631e-11	1.42872e-20	6249.42	3694.27	0.147804	0.106394	-1.04191	4.43121e-05	Tmem229b	transmembrane protein 229B	1	503035	NM_001109359.1	157819610	NP_001102829.1	ENSRNOG00000010646	ENSRNOT00000014132	ENSRNOP00000014132				503035
PH_rn_0015703	0	1.24754e-27	6373.94	4956.16	0.0665463	0.09106	-0.671178	0.00123223	Blvrb	biliverdin reductase B (flavin reductase (NADPH))	1	292737	NM_001106236.1	157819618	NP_001099706.1	ENSRNOG00000024410	ENSRNOT00000031026	ENSRNOP00000035090				292737
PH_rn_0015782	1.15154e-05	8.8836e-12	15026.7	5350.33	0.235229	0.146835	-1.51739	0.00293245	Casq2	calsequestrin 2 (cardiac muscle)	1	29209	NM_017131.2	76563945	NP_058827.3	ENSRNOG00000016243	ENSRNOT00000021846	ENSRNOP00000021846				29209
PH_rn_0015844	1.44382e-06	4.91824e-07	387.838	326.136	0.178137	0.160356	-0.723482	0.0172121	Stk39	serine threonine kinase 39	1	54348	NM_019362.1	9507132	NP_062235.1	ENSRNOG00000024808	ENSRNOT00000037133	ENSRNOP00000034162				54348
PH_rn_0015936	2.76893e-06	4.3582e-20	845.767	699.531	0.203505	0.0987054	-0.685859	0.0214455	Il3ra	interleukin 3 receptor, alpha	1	246144	NM_139260.2	309747098	NP_640353.2	ENSRNOG00000001325	ENSRNOT00000001792	ENSRNOP00000001792				246144
PH_rn_0015977	4.55829e-09	1.56376e-24	2052.76	1620.44	0.168631	0.0942385	-0.667396	0.0303514	Pmvk	phosphomevalonate kinase	1	310645	NM_001008352.1	56605779	NP_001008353.1	ENSRNOG00000020696	ENSRNOT00000028095	ENSRNOP00000028095				310645
PH_rn_0015994	3.15263e-13	9.06489e-16	1613.73	1334.67	0.133504	0.119207	-0.646937	0.0160972	Atp6v0a1	ATPase, H+ transporting, lysosomal V0 subunit A1	1	29757	NM_031604.2	77627989	NP_113792.2	ENSRNOG00000036814	ENSRNOT00000055238	ENSRNOP00000052113				29757
PH_rn_0016166	2.57998e-10	3.47748e-21	506.02	442.859	0.140255	0.0890702	-0.643468	0.0203102	Accs	1-aminocyclopropane-1-carboxylate synthase homolog (Arabidopsis)(non-functional)	1	311218	NM_001267534.1	388596652	NP_001254463.1	NA	NA	NA				311218
PH_rn_0016689	3.89315e-12	4.34117e-12	157990	119411	0.146088	0.146398	-0.715801	0.0440407	Flnc	filamin C, gamma	1	362332	NM_001191862.1	300797977	NP_001178791.1	ENSRNOG00000007281	ENSRNOT00000027237	ENSRNOP00000027237				362332
PH_rn_0016909	1.64424e-09	0.0155157	239.209	132.594	0.121508	0.219834	-1.31872	0.0089085	Xxylt1	xyloside xylosyltransferase 1	1	363799	XM_344027.5,XM_002724673.1	392352134;293340643	XP_344028.3,XP_002724719.1	NA	NA	NA				363799
PH_rn_0017062	8.11077e-05	9.35048e-32	1634.33	866.048	0.254849	0.0786088	-1.22308	0.00297701	Rasd1	RAS, dexamethasone-induced 1	1	64455	NM_001270954.1	401461818	NP_001257883.1	ENSRNOG00000003348	ENSRNOT00000004475	ENSRNOP00000004475				64455
PH_rn_0017098	3.49279e-37	9.44713e-12	6650.79	3549.5	0.0780657	0.146061	-1.21152	1.56282e-05	Aplp2	amyloid beta (A4) precursor-like protein 2	1	64312	NM_012906.1,NM_022520.1	411147404;411147402	NP_037038.1,NP_071965.1	ENSRNOG00000047179	ENSRNOT00000074166,ENSRNOT00000074457,ENSRNOT00000070818	ENSRNOP00000066290,ENSRNOP00000067077,ENSRNOP00000067835				64312
PH_rn_0017160	0.45389	0.930279	65.5838	39.0076	0.290216	0.47949	-1.17682	0.034577	Galnt12	UDP-N-acetyl-alpha-D-galactosamine:polypeptide N-acetylgalactosaminyltransferase 12 (GalNAc-T12)	1	313233	XM_232988.6,XM_001066416.3	392347954;392340407	XP_232988.5,XP_001066416.1	NA	NA	NA				313233
PH_rn_0017215	3.59455e-22	1.04297e-31	5671.68	4606.07	0.102882	0.0844951	-0.594406	0.00449737	Mink1	misshapen-like kinase 1	1	303259	NM_001271136.1,XM_002724512.2	402794953;392331794	NP_001258065.1,XP_002724558.2	ENSRNOG00000033508	ENSRNOT00000040488	ENSRNOP00000050929				303259
PH_rn_0017297	1.81809e-12	3.63912e-05	7717.81	4510.46	0.14269	0.248262	-1.01247	0.03716	LOC683753	hypothetical protein LOC683753	1	683753	XM_002728150.2,XM_001067334.3	392356010;392343460	XP_002728196.2,XP_001067334.1	ENSRNOG00000049388	ENSRNOT00000074384	ENSRNOP00000065055				683753
PH_rn_0017451	0.14055	0.44016	371.585	72.8988	0.769635	0.416378	-3.00742	0.0268822	NA	NA	4	NA	NA	NA	NA	ENSRNOG00000043205,ENSRNOG00000030332,ENSRNOG00000049466	ENSRNOT00000066209,ENSRNOT00000006975,ENSRNOT00000040702	ENSRNOP00000062949,ENSRNOP00000006975,ENSRNOP00000039536				NA
PH_rn_0017557	2.75923e-14	4.14415e-09	895.847	712.381	0.123405	0.156658	-0.730088	0.0393447	Best3	bestrophin 3	1	314847	NM_001191783.1	300796351	NP_001178712.1	ENSRNOG00000005491	ENSRNOT00000007309	ENSRNOP00000007309				314847
PH_rn_0017939	1.27611e-05	0.00185153	302.713	157.63	0.186732	0.191133	-1.34258	0.0268615	Trpm3	transient receptor potential cation channel, subfamily M, member 3	1	309407	NM_001191562.1	300797055	NP_001178491.1	ENSRNOG00000027770	ENSRNOT00000018521	ENSRNOP00000018521				309407
PH_rn_0018054	1.08128e-08	3.81392e-31	1128.95	869.819	0.168519	0.0794672	-0.766717	0.00613957	S1pr3	sphingosine-1-phosphate receptor 3	1	306792	NM_001271143.1	403044531	NP_001258072.1	NA	NA	NA				306792
PH_rn_0018154	1.06185e-20	1.54389e-06	1772.89	1039.85	0.104123	0.200207	-1.1651	0.00112648	Lrrc3b	leucine rich repeat containing 3B	1	305705	XM_003751442.1,XM_002728176.2,XM_003752783.1,XM_002725036.2	392353398;392353397;392333215;392333214	XP_003751490.1,XP_002728222.1,XP_003752831.1,XP_002725082.1	NA	NA	NA				305705
PH_rn_0018605	2.06616e-05	1.54306e-06	3453.68	1543.49	0.239431	0.204844	-1.2909	0.0237277	Atp2a2	ATPase, Ca++ transporting, cardiac muscle, slow twitch 2	1	29693	NM_001110823.2	240849490	NP_001104293.1	NA	NA	NA				29693
PH_rn_0018608	9.9902e-05	1.10677e-15	1562.98	1162.41	0.257956	0.118592	-0.745028	0.0410285	Epb41l1	erythrocyte membrane protein band 4.1-like 1	1	59317	NM_021681.2	402534516	NP_067713.2	NA	NA	NA				59317
PH_rn_0019036	2.29439e-05	2.23652e-05	273.115	224.903	0.187116	0.168281	-0.756859	0.0234986	Ttc28	tetratricopeptide repeat domain 28	1	304558	XM_222260.6,XM_001080633.4	392352608;392332695	XP_222260.6,XP_001080633.3	NA	NA	NA				304558
PH_rn_0019223	0.00930347	0.0202405	284.955	130.237	0.329857	0.227118	-1.48877	0.0323742	Osbpl3	oxysterol binding protein-like 3	1	362360	XM_003749746.1,XM_342683.5,XM_003753896.1,XM_001055606.3	392347309;392347308;392339935;392339934	XP_003749794.1,XP_342684.4,XP_003753944.1,XP_001055606.2	NA	NA	NA				362360
PH_rn_0019353	1.739e-05	0.00699128	547.935	267.98	0.213367	0.302345	-1.46183	0.0160178	Cidea	cell death-inducing DFFA-like effector a	1	291541	NM_001170467.1	281427179	NP_001163938.1	NA	NA	NA				291541
PH_rn_0019501	0.322592	0.000779178	155.061	148.627	1.28507	0.165461	-0.750992	0.0421971	Tnn	tenascin N	1	304913	NM_001107189.2	312922378	NP_001100659.2	ENSRNOG00000002548	ENSRNOT00000003452	ENSRNOP00000003452				304913
PH_rn_0019998	0.0775407	1	1327.12	18.463	0.669786	0.345762	NA	NA	Grpca,LOC100912654,LOC100360165,Grpcb	glutamine/glutamic acid-rich protein A,submandibular gland secretory Glx-rich protein CB-like,rCG29588-like,glutamine/glutamic acid-rich protein A	4	192266,100912654,100360165,360395	NM_181440.1,XM_003753953.1,XR_145968.1,NM_203332.1	31126962,392340169,392347682,46048570	NP_852105.1,XP_003754001.1,-,NP_976077.1	NA	NA	NA				192266,100912654,100360165,360395
PH_rn_0020692	0.498897	0.844922	63.3643	50.6371	0.57679	0.318018	-1.6869	0.00449524	Penk	proenkephalin	1	29237	NM_017139.1	8393943	NP_058835.1	ENSRNOG00000008943	ENSRNOT00000011892	ENSRNOP00000011892				29237
PH_rn_0020767	0.000224376	8.05903e-08	8630.65	2822.17	0.282842	0.186237	-1.51033	0.0216436	Ces1d,LOC291863	carboxylesterase 1D,carboxylesterase-like	4	113902,291863	NM_133295.3,NM_001013889.1	140969641,62078512	NP_579829.3,NP_001013911.1	ENSRNOG00000015519	ENSRNOT00000021812	ENSRNOP00000021812				113902,291863
PH_rn_0020804	4.26203e-29	2.91113e-26	13915.8	11401	0.0894017	0.0943325	-0.609289	0.000110803	NA	NA	5	NA	NA	NA	NA	NA	NA	NA				NA
PH_rn_0020829	8.70744e-06	0.0124554	244.514	149.027	0.170635	0.237886	-1.15273	0.0452608	NA	NA	5	NA	NA	NA	NA	NA	NA	NA				NA
PH_rn_0020872	0.00314086	2.77281e-11	539.049	497.073	0.322782	0.130972	-0.908059	0.036046	Tmco5b	transmembrane and coiled-coil domains 5B	1	366158	XM_575205.3,XM_001080546.3	392346585;392339382	XP_575205.2,XP_001080546.1	ENSRNOG00000000009	ENSRNOT00000000010	ENSRNOP00000000010				366158
PH_rn_0021129	4.63917e-18	3.92549e-08	3598.82	2758.47	0.114454	0.181581	-0.712495	0.0324353	LOC100912165	rho guanine nucleotide exchange factor 9-like	1	100912165	XM_003752065.1,XM_003752064.1	392355716;392355714	XP_003752113.1,XP_003752112.1	ENSRNOG00000007733	ENSRNOT00000063861	ENSRNOP00000061089				100912165
PH_rn_0021263	3.7597e-17	5.34287e-09	4702.79	2135.16	0.118304	0.169228	-1.45149	1.00925e-05	Mfrp	membrane frizzled-related protein	1	315597	NM_001108137.2	241666405	NP_001101607.1	ENSRNOG00000039107	ENSRNOT00000059813	ENSRNOP00000056560				315597
PH_rn_0021299	2.82485e-07	0.000175724	493.225	347.4	0.173782	0.224083	-0.959658	0.0373297	Apln	apelin	1	58812	NM_031612.3	398650649	NP_113800.1	ENSRNOG00000003984	ENSRNOT00000005331	ENSRNOP00000005331				58812
PH_rn_0021330	9.95578e-12	2.71852e-43	4638.36	3548.61	0.147065	0.0713303	-0.661288	0.0198192	NA	NA	5	NA	NA	NA	NA	NA	NA	NA				NA
PH_rn_0021470	0	1.40231e-40	306958	215058	0.04102	0.0752454	-0.919722	2.02908e-07	Cryab	crystallin, alpha B	1	25420	NM_012935.3	155369733	NP_037067.1	ENSRNOG00000010524	ENSRNOT00000059127	ENSRNOP00000055901				25420
PH_rn_0021472	0.472112	0.246297	65.6065	82.6722	0.501752	0.242527	-0.9023	0.0197654	Mmp3	matrix metallopeptidase 3	1	171045	NM_133523.2	293597555	NP_598207.2	ENSRNOG00000032626	ENSRNOT00000012310	ENSRNOP00000012310				171045
PH_rn_0021556	0.0162264	0.0128753	1217.71	278.512	0.443234	0.337801	-2.04914	0.0297414	Myom3	myomesin 3	1	313625	XM_003750060.1,XM_003754134.1	392348439;392340824	XP_003750108.1,XP_003754182.1	ENSRNOG00000032994	ENSRNOT00000044969	ENSRNOP00000045729				313625
PH_rn_0021598	3.16753e-09	0.000289045	2105.69	1292.18	0.166987	0.275169	-1.05454	0.0413391	Cdk5r2	cyclin-dependent kinase 5, regulatory subunit 2 (p39)	1	501164	NM_001109309.1	157818210	NP_001102779.1	ENSRNOG00000037793	ENSRNOT00000057368	ENSRNOP00000054180				501164
PH_rn_0022081	3.70534e-05	0.000191172	353.497	226.885	0.206427	0.194833	-1.11458	0.0090306	Parm1	prostate androgen-regulated mucin-like protein 1	1	286894	NM_173114.1	27465556	NP_775137.1	ENSRNOG00000002579	ENSRNOT00000003472	ENSRNOP00000003472				286894
PH_rn_0022263	9.88503e-13	2.50322e-14	359.402	299.23	0.115793	0.100234	-0.725514	0.0330875	NA	NA	5	NA	NA	NA	NA	NA	NA	NA				NA
PH_rn_0022650	5.54263e-07	6.9717e-11	995.163	521.122	0.192129	0.134884	-1.21351	0.0267345	NA	NA	5	NA	NA	NA	NA	NA	NA	NA				NA
PH_rn_0023520	0.917821	0.997366	37.8821	37.0058	0.45229	0.247838	-1.05574	0.0342514	NA	NA	5	NA	NA	NA	NA	NA	NA	NA				NA
PH_rn_0023723	4.77909e-06	0.000196978	1346.63	371.543	0.215227	0.229698	-2.09321	0.00131754	NA	NA	1	NA	NA	NA	NA	ENSRNOG00000006051	ENSRNOT00000008154	ENSRNOP00000008154				NA
PH_rn_0023820	0.000490869	0.000904696	345.474	218.35	0.247194	0.218408	-1.12465	0.026223	Lrrc3b	leucine rich repeat containing 3B	1	305705	XM_003751442.1,XM_002728176.2,XM_003752783.1,XM_002725036.2	392353398;392353397;392333215;392333214	XP_003751490.1,XP_002728222.1,XP_003752831.1,XP_002725082.1	ENSRNOG00000005857	ENSRNOT00000007672	ENSRNOP00000007672				305705
PH_rn_0023869	0.416522	0.215212	72.6102	88.1722	0.604589	0.277517	-1.16533	0.0117277	Olr4,Olr6	olfactory receptor 4,olfactory receptor 6	4	292560365175	NM_001000111.1,NM_001000539.1	47577526,47577400	NP_001000111.1,NP_001000539.1	ENSRNOG00000047512,ENSRNOG00000045783	ENSRNOT00000072272,ENSRNOT00000072404	ENSRNOP00000067559,ENSRNOP00000064374				292560365175
PH_rn_0024090	8.089e-05	2.19047e-08	13428.3	4683.75	0.263844	0.17999	-1.43645	0.0195678	Ces1d,LOC291863	carboxylesterase 1D,carboxylesterase-like	4	113902,291863	NM_133295.3,NM_001013889.1	140969641,62078512	NP_579829.3,NP_001013911.1	ENSRNOG00000015519	ENSRNOT00000021812	ENSRNOP00000021812				113902,291863
PH_rn_0024343	0.0780708	0.961728	958.558	45.1068	0.658566	0.252115	-3.71459	0.0333441	Grpca,LOC100912654,LOC100360165,Grpcb	glutamine/glutamic acid-rich protein A,submandibular gland secretory Glx-rich protein CB-like,rCG29588-like,glutamine/glutamic acid-rich protein A	4	192266,100912654,100360165,360395	NM_181440.1,XM_003753953.1,XR_145968.1,NM_203332.1	31126962,392340169,392347682,46048570	NP_852105.1,XP_003754001.1,-,NP_976077.1	NA	NA	NA				192266,100912654,100360165,360395
									小鼠			大鼠的ID	大鼠的ID			人的ID						大鼠的ID

## Sheet: Read me
There are several worksheets in file as described in the following. Worksheet "Slide lists" - provide information on data files, samples and labels. Worksheet "Normalized Data" - lists normalized data extracted from Rosetta Resolver with Phalanx ID, P-value (Detected), Normalized intensity, CV, log2(Ratio), P-value (Differentially expressed), and Annotation. P-value (Detected): p-value comes from…
