# Supplementary material for: Exploring the Mechanism of Skeletal Muscle in a Tacrolimus-Induced Posttransplantation Diabetes Mellitus Model on Gene Expression Profiles
Source: J Diabetes Res. 2020 Jan 9;2020:6542346. doi: 10.1155/2020/6542346 (PMC6975221; doi:10.1155/2020/6542346)
Supplement: Supplementary 2 — Supplement 2 is the detail attributes of PPI network. [file 6542346.f2.xls]

## Sheet: PPI network in table format
#node1	node2	node1_string_internal_id	node2_string_internal_id	node1_external_id	node2_external_id	neighborhood_on_chromosome	gene_fusion	phylogenetic_cooccurrence	homology	coexpression	experimentally_determined_interaction	database_annotated	automated_textmining	combined_score
Tnnc1	Tnni3	5046319	5045962	10116.ENSRNOP00000025606	10116.ENSRNOP00000024640	0	0	0	0	0.144	0.825	0.9	0.802	0.996
Tnnt1	Tpm3	5049800	5045567	10116.ENSRNOP00000038327	10116.ENSRNOP00000023567	0	0	0	0	0.39	0.455	0.9	0.576	0.984
Tnnt1	Tnni3	5049800	5045962	10116.ENSRNOP00000038327	10116.ENSRNOP00000024640	0	0	0	0	0.55	0.216	0.9	0.392	0.975
Tnnt1	Tnnc1	5049800	5046319	10116.ENSRNOP00000038327	10116.ENSRNOP00000025606	0	0	0	0	0.219	0.213	0.9	0.629	0.974
Tnni3	Tpm3	5045962	5045567	10116.ENSRNOP00000024640	10116.ENSRNOP00000023567	0	0	0	0	0.351	0.48	0.9	0.226	0.97
Myh7	Acta2	5045795	5041276	10116.ENSRNOP00000024186	10116.ENSRNOP00000011773	0	0	0	0	0.222	0.407	0.8	0.705	0.969
Tnni3	Acta2	5045962	5041276	10116.ENSRNOP00000024640	10116.ENSRNOP00000011773	0	0	0	0	0.233	0.302	0.8	0.603	0.951
Tnnc1	Tpm3	5046319	5045567	10116.ENSRNOP00000025606	10116.ENSRNOP00000023567	0	0	0	0	0.064	0.21	0.9	0.25	0.937
Cxcl12	S1pr3	5055265	5044022	10116.ENSRNOP00000059574	10116.ENSRNOP00000019473	0	0	0	0	0.08	0	0.9	0.288	0.928
Cxcl12	Hrh3	5055265	5052725	10116.ENSRNOP00000059574	10116.ENSRNOP00000049380	0	0	0	0	0	0.191	0.9	0.114	0.922
Tpm3	Tln1	5045567	5045112	10116.ENSRNOP00000023567	10116.ENSRNOP00000022401	0	0	0	0	0.063	0	0.9	0.07	0.905
Cxcl12	Apln	5055265	5039046	10116.ENSRNOP00000059574	10116.ENSRNOP00000005331	0	0	0	0	0.063	0	0.9	0.048	0.903
S1pr3	Apln	5044022	5039046	10116.ENSRNOP00000019473	10116.ENSRNOP00000005331	0	0	0	0	0.063	0	0.9	0.042	0.902
Hrh3	S1pr3	5052725	5044022	10116.ENSRNOP00000049380	10116.ENSRNOP00000019473	0	0	0	0	0	0.051	0.9	0	0.901
Hrh3	Apln	5052725	5039046	10116.ENSRNOP00000049380	10116.ENSRNOP00000005331	0	0	0	0	0	0	0.9	0	0.9
Tnni3	Myh7	5045962	5045795	10116.ENSRNOP00000024640	10116.ENSRNOP00000024186	0	0	0	0	0.356	0.411	0	0.739	0.892
Pparg	Adipoq	5041400	5038108	10116.ENSRNOP00000012137	10116.ENSRNOP00000002492	0	0	0	0	0.08	0	0	0.858	0.864
Tnnc1	Myh7	5046319	5045795	10116.ENSRNOP00000025606	10116.ENSRNOP00000024186	0	0	0	0	0.433	0.255	0	0.552	0.794
Myh10	Acta2	5056268	5041276	10116.ENSRNOP00000062744	10116.ENSRNOP00000011773	0	0	0	0	0.065	0.652	0	0.329	0.762
Itga7	Flnc	5054938	5046988	10116.ENSRNOP00000058370	10116.ENSRNOP00000027237	0	0	0	0	0.112	0.319	0.6	0.131	0.761
Myh10	Tpm3	5056268	5045567	10116.ENSRNOP00000062744	10116.ENSRNOP00000023567	0	0	0	0	0.119	0.605	0	0.337	0.749
Itga7	Tln1	5054938	5045112	10116.ENSRNOP00000058370	10116.ENSRNOP00000022401	0	0	0	0	0.064	0.192	0.6	0.231	0.736
Atp2a2	Casq2	5045858	5044895	10116.ENSRNOP00000024347	10116.ENSRNOP00000021846	0	0	0	0	0.118	0	0	0.699	0.723
Myh10	Tnnc1	5056268	5046319	10116.ENSRNOP00000062744	10116.ENSRNOP00000025606	0	0	0	0	0.063	0.609	0	0.294	0.718
Myh7b	Tnni3	5046424	5045962	10116.ENSRNOP00000025859	10116.ENSRNOP00000024640	0	0	0	0	0.327	0.411	0	0.307	0.701
Tnni3	Atp2a2	5045962	5045858	10116.ENSRNOP00000024640	10116.ENSRNOP00000024347	0	0	0	0	0.187	0.179	0	0.565	0.685
Itga7	Tnn	5054938	5038406	10116.ENSRNOP00000058370	10116.ENSRNOP00000003452	0	0	0	0	0.063	0.212	0.6	0.049	0.681
Atp2a2	Myh7	5045858	5045795	10116.ENSRNOP00000024347	10116.ENSRNOP00000024186	0	0	0	0	0.23	0.069	0	0.577	0.671
Myh10	Tnni3	5056268	5045962	10116.ENSRNOP00000062744	10116.ENSRNOP00000024640	0	0	0	0	0.31	0.411	0	0.231	0.66
Myh7	Casq2	5045795	5044895	10116.ENSRNOP00000024186	10116.ENSRNOP00000021846	0	0	0	0	0.236	0	0	0.535	0.63
Tnnt1	Myh7	5049800	5045795	10116.ENSRNOP00000038327	10116.ENSRNOP00000024186	0	0	0	0	0.265	0.114	0	0.431	0.597
Myh7	Tpm3	5045795	5045567	10116.ENSRNOP00000024186	10116.ENSRNOP00000023567	0	0	0	0	0.119	0.318	0	0.365	0.585
Adrb3	Pparg	5043115	5041400	10116.ENSRNOP00000016907	10116.ENSRNOP00000012137	0	0	0	0	0	0	0	0.583	0.583
Tpm3	Acta2	5045567	5041276	10116.ENSRNOP00000023567	10116.ENSRNOP00000011773	0	0	0	0	0.064	0.495	0	0.176	0.576
Myom3	Casq2	5051783	5044895	10116.ENSRNOP00000045729	10116.ENSRNOP00000021846	0	0	0	0	0.189	0	0	0.498	0.575
Tnnc1	Acta2	5046319	5041276	10116.ENSRNOP00000025606	10116.ENSRNOP00000011773	0	0	0	0	0.213	0.229	0	0.345	0.568
Casq2	Acta2	5044895	5041276	10116.ENSRNOP00000021846	10116.ENSRNOP00000011773	0	0	0	0	0.338	0.053	0	0.361	0.564
Cryab	Flnc	5054362	5046988	10116.ENSRNOP00000055901	10116.ENSRNOP00000027237	0	0	0	0	0.142	0.174	0	0.429	0.56
Myh7b	Acta2	5046424	5041276	10116.ENSRNOP00000025859	10116.ENSRNOP00000011773	0	0	0	0	0.093	0.407	0	0.233	0.551
Adrb3	Adipoq	5043115	5038108	10116.ENSRNOP00000016907	10116.ENSRNOP00000002492	0	0	0	0	0.091	0	0	0.527	0.551
Pitx2	Tbx1	5051918	5038146	10116.ENSRNOP00000046259	10116.ENSRNOP00000002597	0	0	0	0	0.077	0.044	0	0.529	0.548
Flnc	Tpm3	5046988	5045567	10116.ENSRNOP00000027237	10116.ENSRNOP00000023567	0	0	0	0	0.064	0.205	0	0.406	0.519
Flnc	Myh7	5046988	5045795	10116.ENSRNOP00000027237	10116.ENSRNOP00000024186	0	0	0	0	0.171	0.168	0	0.353	0.515
Tnnc1	Atp2a2	5046319	5045858	10116.ENSRNOP00000025606	10116.ENSRNOP00000024347	0	0	0	0	0.179	0.176	0	0.326	0.504
Flnc	Tln1	5046988	5045112	10116.ENSRNOP00000027237	10116.ENSRNOP00000022401	0	0	0	0	0.083	0	0	0.481	0.504
Tnni3	Casq2	5045962	5044895	10116.ENSRNOP00000024640	10116.ENSRNOP00000021846	0	0	0	0	0.218	0	0	0.384	0.498
Tnnc1	Casq2	5046319	5044895	10116.ENSRNOP00000025606	10116.ENSRNOP00000021846	0	0	0	0	0.25	0	0	0.296	0.45
Myom3	Myh7	5051783	5045795	10116.ENSRNOP00000045729	10116.ENSRNOP00000024186	0	0	0	0	0.178	0	0	0.357	0.449
Myh7b	Tpm3	5046424	5045567	10116.ENSRNOP00000025859	10116.ENSRNOP00000023567	0	0	0	0	0.119	0.318	0	0.157	0.449
Atp2a2	Tpm3	5045858	5045567	10116.ENSRNOP00000024347	10116.ENSRNOP00000023567	0	0	0	0	0.086	0.068	0	0.383	0.429
Flnc	Acta2	5046988	5041276	10116.ENSRNOP00000027237	10116.ENSRNOP00000011773	0	0	0	0	0.151	0.184	0	0.242	0.429
Atp2a2	Acta2	5045858	5041276	10116.ENSRNOP00000024347	10116.ENSRNOP00000011773	0	0	0	0	0.117	0.05	0	0.373	0.428
Myom3	Tpm3	5051783	5045567	10116.ENSRNOP00000045729	10116.ENSRNOP00000023567	0	0	0	0	0	0	0	0.419	0.418
Cryab	Pparg	5054362	5041400	10116.ENSRNOP00000055901	10116.ENSRNOP00000012137	0	0	0	0	0	0.057	0	0.398	0.408
Myh7b	Tnnc1	5046424	5046319	10116.ENSRNOP00000025859	10116.ENSRNOP00000025606	0	0	0	0	0.191	0.255	0	0.093	0.405

## Sheet: Attributes of PPI network
name	Degree	AverageShortestPathLength	BetweennessCentrality	ClosenessCentrality	ClusteringCoefficient	Eccentricity	NeighborhoodConnectivity	NumberOfDirectedEdges	Radiality	Stress	TopologicalCoefficient
Tpm3	11	1.72222	0.250545	0.580645	0.418182	4	6	11	0.855556	188	0.428571
Tnnc1	9	2.16667	0.0242375	0.461538	0.638889	5	6.88889	9	0.766667	28	0.574074
Tnni3	9	2.16667	0.0242375	0.461538	0.638889	5	6.88889	9	0.766667	28	0.574074
Myh7	9	1.83333	0.126906	0.545455	0.583333	4	7	9	0.833333	106	0.5
Acta2	9	1.83333	0.122004	0.545455	0.611111	4	7.11111	9	0.833333	104	0.507937
Flnc	6	1.77778	0.484205	0.5625	0.333333	3	6.16667	6	0.844444	296	0.4
Atp2a2	6	2.33333	0.00190632	0.428571	0.933333	5	8.83333	6	0.733333	4	0.736111
Casq2	6	2.38889	0.0087146	0.418605	0.733333	5	7.5	6	0.722222	8	0.681818
Tnnt1	4	2.44444	0	0.409091	1	5	9.5	4	0.711111	0	0.791667
Myh10	4	2.44444	0	0.409091	1	5	9.5	4	0.711111	0	0.791667
Myh7b	4	2.44444	0	0.409091	1	5	9.5	4	0.711111	0	0.791667
Cxcl12	3	1	0	1	1	1	3	3	1	0	1
S1pr3	3	1	0	1	1	1	3	3	1	0	1
Hrh3	3	1	0	1	1	1	3	3	1	0	1
Tln1	3	2.16667	0.0337691	0.461538	0.666667	4	6.66667	3	0.766667	32	0.47619
Apln	3	1	0	1	1	1	3	3	1	0	1
Pparg	3	3.11111	0.20915	0.321429	0.333333	4	2	3	0.577778	108	0.555556
Itga7	3	2.55556	0.111111	0.391304	0.333333	4	3.33333	3	0.688889	72	0.5
Myom3	3	2.5	0.00190632	0.4	0.666667	5	8.66667	3	0.7	4	0.722222
Adipoq	2	4	0	0.25	1	5	2.5	2	0.4	0	0.833333
Adrb3	2	4	0	0.25	1	5	2.5	2	0.4	0	0.833333
Cryab	2	2.38889	0.294118	0.418605	0	3	4.5	2	0.722222	156	0.5
Tnn	1	3.5	0	0.285714	0	5	3	1	0.5	0	0
Pitx2	1	1	0	1	0	1	1	1	1	0	0
Tbx1	1	1	0	1	0	1	1	1	1	0	0
